# Supplementary material for: Tetra-μ-acetato-κ8 O:O′-bis­{[2-(m-tolyl­amino)pyridine-κN]copper(II)}
Source: Acta Crystallogr Sect E Struct Rep Online. 2009 Nov 28;65(Pt 12):m1690. doi: 10.1107/S1600536809050041 (PMC2972063; doi:10.1107/S1600536809050041)
Supplement: Supplementary file 2 [file e-65-m1690-Isup2.hkl]

# 
# h,k,l, Fc-squared, Fo-squared, sigma(Fo-squared) and status flag 
# 
data_I
_shelx_title '  P-1' 
_shelx_refln_list_code          4 
_shelx_F_calc_maximum      108.06 
_exptl_crystal_F_000       378.00 
_reflns_d_resolution_high  0.7698 
 
loop_ 
 _symmetry_equiv_pos_as_xyz 
 'x, y, z' 
 '-x, -y, -z' 
 
_cell_length_a     7.7143 
_cell_length_b    10.5625 
_cell_length_c    11.2413 
_cell_angle_alpha  66.531 
_cell_angle_beta   85.740 
_cell_angle_gamma  78.568 
 
_shelx_F_squared_multiplier     1.000 
 
loop_ 
 _refln_index_h 
 _refln_index_k 
 _refln_index_l 
 _refln_F_squared_calc 
 _refln_F_squared_meas 
 _refln_F_squared_sigma 
 _refln_observed_status 
   1   0   0     7854.45     8090.44     88.83 o 
   2   0   0       75.58       93.73      3.32 o 
   3   0   0      292.57      295.71      5.00 o 
   4   0   0        2.61        2.14      2.04 o 
   5   0   0      588.68      516.13     12.27 o 
   6   0   0      799.05      750.07     16.64 o 
   7   0   0      358.09      332.60     15.93 o 
   8   0   0        1.58       -1.53      9.33 o 
   9   0   0       23.09       28.67     12.03 o 
  -9   1   0       20.00       26.62     12.67 o 
  -8   1   0       19.95       18.10     10.55 o 
  -7   1   0        7.47        3.48      6.92 o 
  -6   1   0      490.22      474.82     13.59 o 
  -5   1   0      872.14      873.34     17.52 o 
  -4   1   0      449.12      451.71     10.68 o 
  -3   1   0        3.32        1.05      2.73 o 
  -2   1   0     6380.81     6613.33     88.67 o 
  -1   1   0     1075.41     1063.51     15.52 o 
   0   1   0    11626.60    10889.81    374.18 o 
   1   1   0     2490.15     2453.40     44.23 o 
   2   1   0        6.50       17.86      1.66 o 
   3   1   0      574.83      573.54      9.26 o 
   4   1   0        2.42        9.48      2.77 o 
   5   1   0      544.47      507.76      9.83 o 
   6   1   0     1124.08     1088.81     27.15 o 
   7   1   0      610.12      566.21     19.91 o 
   8   1   0      102.93      109.51     13.42 o 
   9   1   0        3.88       -0.31     11.26 o 
  -9   2   0       56.35       65.32     14.75 o 
  -8   2   0       27.46       27.27      9.16 o 
  -7   2   0       40.24       62.34     21.08 o 
  -6   2   0      330.03      351.83     12.07 o 
  -5   2   0     1297.36     1344.72     24.07 o 
  -4   2   0      810.05      805.74     22.78 o 
  -3   2   0      176.55      168.78      6.37 o 
  -2   2   0      832.17      939.47     15.45 o 
  -1   2   0     5724.87     6176.77     66.37 o 
   0   2   0        9.62       14.53      1.27 o 
   1   2   0     5350.22     5298.59     71.87 o 
   2   2   0     1638.96     1564.14     34.01 o 
   3   2   0      565.05      640.92     10.43 o 
   4   2   0      169.09      181.08      5.55 o 
   5   2   0      178.26      164.10      6.09 o 
   6   2   0     1007.74      999.46     17.07 o 
   7   2   0      956.99      921.35     25.86 o 
   8   2   0      167.79      146.73     13.33 o 
   9   2   0       37.86       56.25     12.64 o 
  -9   3   0       34.37       43.73     14.88 o 
  -8   3   0        0.90       -7.80      9.00 o 
  -7   3   0       31.78       49.23      9.13 o 
  -6   3   0      139.16      151.93      9.57 o 
  -5   3   0      859.05      871.41     18.48 o 
  -4   3   0     3407.40     3391.37     49.98 o 
  -3   3   0     1268.37     1357.40     22.53 o 
  -2   3   0      157.59      144.92      5.78 o 
  -1   3   0       73.67       70.12      3.14 o 
   0   3   0      440.77      507.51      6.07 o 
   1   3   0     1489.88     1416.11     16.16 o 
   2   3   0     3436.37     3393.18     36.48 o 
   3   3   0      736.19      712.95     11.51 o 
   4   3   0       65.11       73.94      4.21 o 
   5   3   0      209.45      196.44      6.91 o 
   6   3   0      973.17      962.94     17.05 o 
   7   3   0      225.32      225.92     13.50 o 
   8   3   0        7.05       -6.25      8.91 o 
   9   3   0        3.19      -14.83     10.05 o 
  -8   4   0        0.82      -13.57      9.59 o 
  -7   4   0       34.43       33.75      9.77 o 
  -6   4   0       89.81      107.22     17.64 o 
  -5   4   0      221.27      213.56     10.04 o 
  -4   4   0      857.54      893.61     18.32 o 
  -3   4   0      143.29      102.34      6.67 o 
  -2   4   0        0.94       -5.52      3.68 o 
  -1   4   0       53.71       51.85      3.38 o 
   0   4   0       79.49       90.50      3.32 o 
   1   4   0     1170.63     1101.37     13.52 o 
   2   4   0     6714.07     7209.02     75.85 o 
   3   4   0     4157.26     4339.61     56.50 o 
   4   4   0      320.44      381.14      8.28 o 
   5   4   0      131.09      117.10      4.61 o 
   6   4   0       28.76       37.53      4.86 o 
   7   4   0      254.64      224.18     10.49 o 
   8   4   0      149.15      185.12     14.78 o 
   9   4   0      162.70      173.48     16.29 o 
  -8   5   0        0.34        1.38     10.49 o 
  -7   5   0       31.15       22.92      9.86 o 
  -6   5   0        4.71       -8.77      8.02 o 
  -5   5   0        2.08        0.30      7.14 o 
  -4   5   0      284.71      269.27     10.48 o 
  -3   5   0      591.97      554.51     13.32 o 
  -2   5   0       56.37       66.53      6.07 o 
  -1   5   0      225.90      253.22      6.12 o 
   0   5   0      372.59      380.00      6.94 o 
   1   5   0     2138.29     2150.59     24.89 o 
   2   5   0     1302.74     1188.13     14.93 o 
   3   5   0     1899.70     1976.47     28.12 o 
   4   5   0      158.47      134.03      5.49 o 
   5   5   0       66.31       63.71      4.63 o 
   6   5   0      199.38      189.41      6.09 o 
   7   5   0      627.39      601.49     11.18 o 
   8   5   0      319.15      289.30     16.01 o 
   9   5   0      200.60      181.17     15.59 o 
  -7   6   0        9.68       10.41     11.62 o 
  -6   6   0        0.80       -5.51      8.85 o 
  -5   6   0      109.33       99.09     13.27 o 
  -4   6   0       81.05       88.62      9.11 o 
  -3   6   0      280.20      290.29     10.56 o 
  -2   6   0      292.65      281.49      9.61 o 
  -1   6   0       13.80       15.19      3.28 o 
   0   6   0      165.34      144.28      5.00 o 
   1   6   0      298.30      285.29      7.36 o 
   2   6   0      371.30      316.53      6.42 o 
   3   6   0      792.32      799.76     11.53 o 
   4   6   0      166.89      173.24      6.49 o 
   5   6   0        2.79        2.92      4.18 o 
   6   6   0       45.24       48.81      4.35 o 
   7   6   0      309.18      300.25     10.87 o 
   8   6   0      206.28      182.11     14.28 o 
   9   6   0      167.75      191.91     16.84 o 
  -7   7   0       19.16       20.87     11.39 o 
  -6   7   0        0.06       -9.80      9.45 o 
  -5   7   0       12.87        1.56      9.16 o 
  -4   7   0       30.76       28.70      8.53 o 
  -3   7   0      267.70      256.03     10.56 o 
  -2   7   0      496.34      512.09     13.46 o 
  -1   7   0      249.35      267.90      6.61 o 
   0   7   0       41.79       42.21      4.90 o 
   1   7   0      293.55      286.84      6.84 o 
   2   7   0       43.25       46.06      3.71 o 
   3   7   0      249.99      244.31      6.13 o 
   4   7   0      427.22      443.53     11.18 o 
   5   7   0      107.32      106.91      6.17 o 
   6   7   0        0.31       -0.88      5.04 o 
   7   7   0      130.48      126.28     25.25 o 
   8   7   0      174.77      171.42     11.68 o 
   9   7   0       69.25       64.60     13.40 o 
  -6   8   0        6.23        0.71     28.45 o 
  -5   8   0       16.50       13.43      9.78 o 
  -4   8   0       45.27       57.32      9.73 o 
  -3   8   0      216.62      216.98     10.61 o 
  -2   8   0      115.43      141.15      7.20 o 
  -1   8   0      148.13      164.78     10.26 o 
   0   8   0       42.49       42.98      5.54 o 
   1   8   0      155.47      149.47      5.77 o 
   2   8   0      220.54      216.45      6.80 o 
   3   8   0      180.85      192.90      5.99 o 
   4   8   0      112.11      127.91     11.70 o 
   5   8   0      134.22      139.53     12.63 o 
   6   8   0        7.19       -4.76      8.43 o 
   7   8   0       54.30       47.01      7.43 o 
   8   8   0       58.52       35.94      7.90 o 
  -5   9   0        5.74       10.78      9.99 o 
  -4   9   0        3.59        9.48      9.51 o 
  -3   9   0       79.27       81.11      8.18 o 
  -2   9   0       95.33      103.70      7.65 o 
  -1   9   0       87.98      113.12      9.42 o 
   0   9   0       51.85       70.77      9.98 o 
   1   9   0       82.84       90.34      6.73 o 
   2   9   0       54.28       60.82      7.20 o 
   3   9   0      152.05      194.35     14.20 o 
   4   9   0      127.62      151.53     13.29 o 
   5   9   0       56.11       46.90     11.11 o 
   6   9   0        4.34      -11.02      9.15 o 
   7   9   0        2.49        1.62     13.17 o 
   8   9   0       75.65       42.42      8.51 o 
  -4  10   0       21.09       20.91     13.20 o 
  -3  10   0       98.49      129.40     15.39 o 
  -2  10   0       70.72       93.74     13.01 o 
  -1  10   0        1.26        1.18      8.06 o 
   0  10   0       79.54       83.99      7.54 o 
   1  10   0       10.99        4.71      6.74 o 
   3  10   0      306.72      331.81     17.80 o 
   4  10   0       91.68       97.24     12.23 o 
   5  10   0       18.73       15.00     10.51 o 
   6  10   0        0.86      -14.25      9.50 o 
   7  10   0        0.23      -15.78     10.52 o 
  -3  11   0        7.56       18.47     12.34 o 
  -2  11   0       33.77       44.09     12.01 o 
  -1  11   0       10.21       21.26     10.04 o 
  -5 -11   1       40.33       19.20     11.66 o 
  -4 -11   1       81.14       75.04     13.38 o 
  -3 -11   1        1.39      -13.27      8.85 o 
  -6 -10   1      118.62      140.43     15.79 o 
  -5 -10   1      141.46      175.89     16.09 o 
  -4 -10   1      225.27      243.46     17.07 o 
  -3 -10   1        9.52       -4.97      9.17 o 
  -2 -10   1        2.89       -6.65      8.64 o 
   0 -10   1       13.22       42.22     15.95 o 
   1 -10   1       24.21       32.41      8.18 o 
   2 -10   1        3.17        3.88      8.18 o 
   3 -10   1        0.80        7.15      7.05 o 
   4 -10   1        0.06        2.88      8.94 o 
  -7  -9   1       22.13       22.67     11.55 o 
  -6  -9   1      102.63      105.31     13.54 o 
  -5  -9   1      203.26      189.58     15.62 o 
  -4  -9   1      553.67      541.95     21.59 o 
  -3  -9   1      137.05      155.27     13.89 o 
  -2  -9   1       39.91       38.80      9.48 o 
  -1  -9   1       26.09       34.10      8.66 o 
   0  -9   1       80.82       97.84     10.44 o 
   1  -9   1      127.29      145.08      9.60 o 
   2  -9   1       29.43       39.16      8.77 o 
   3  -9   1       23.17       21.01      7.00 o 
   4  -9   1       27.69       25.77      9.89 o 
   5  -9   1        2.82       14.86     12.01 o 
  -8  -8   1       18.27        4.38      8.43 o 
  -7  -8   1        6.37       -0.80      6.27 o 
  -6  -8   1       63.95       52.79     10.71 o 
  -5  -8   1      373.09      358.08     17.51 o 
  -4  -8   1      552.67      570.05     20.93 o 
  -3  -8   1       71.92       86.17     10.06 o 
  -2  -8   1       41.56       33.78      4.78 o 
  -1  -8   1       57.20       61.72      4.57 o 
   0  -8   1       31.24       38.37      4.33 o 
   1  -8   1      473.53      517.51     14.61 o 
   2  -8   1      505.29      530.12     11.93 o 
   3  -8   1       11.13       14.65      8.26 o 
   4  -8   1        1.22       -2.71      8.78 o 
   5  -8   1       10.74       21.20     10.17 o 
   6  -8   1       20.17       20.88     24.66 o 
  -8  -7   1       90.60       88.75      8.83 o 
  -7  -7   1       10.40        3.62     10.17 o 
  -6  -7   1        0.23        0.91      7.72 o 
  -5  -7   1      113.12      132.38     11.56 o 
  -4  -7   1       77.27       80.45      9.98 o 
  -3  -7   1       59.12       53.01      4.68 o 
  -2  -7   1      126.12      129.89      4.83 o 
  -1  -7   1        5.93        2.32      2.82 o 
   0  -7   1      377.89      386.96     10.19 o 
   1  -7   1      477.50      482.71     13.39 o 
   2  -7   1      733.57      741.93     22.15 o 
   3  -7   1       19.78       29.01      8.87 o 
   4  -7   1       25.19       17.69      8.49 o 
   5  -7   1        0.75      -12.87      8.80 o 
   6  -7   1       15.35       10.01     15.78 o 
  -9  -6   1      151.17      162.51     16.44 o 
  -8  -6   1      206.37      188.09     14.50 o 
  -7  -6   1       24.87       24.86      6.13 o 
  -6  -6   1       75.15       61.79      9.33 o 
  -5  -6   1       28.33       28.40      7.52 o 
  -4  -6   1     1126.75     1115.45     18.37 o 
  -3  -6   1     1344.58     1313.09     20.57 o 
  -2  -6   1       77.99       64.42      6.02 o 
  -1  -6   1        6.87        0.38      2.40 o 
   0  -6   1      138.07      141.81      4.89 o 
   1  -6   1      167.73      169.53      7.71 o 
   2  -6   1      962.61      935.49     18.87 o 
   3  -6   1      471.92      467.33     15.48 o 
   4  -6   1       47.50       42.18      8.35 o 
   5  -6   1       56.80       46.31      9.60 o 
   6  -6   1       52.98       31.53     10.34 o 
   7  -6   1       20.83       17.73     11.25 o 
  -9  -5   1      228.21      213.05     16.75 o 
  -8  -5   1      287.05      261.48     15.84 o 
  -7  -5   1        6.72        4.59      9.11 o 
  -6  -5   1      108.03      105.39      7.82 o 
  -5  -5   1      337.08      327.77      8.35 o 
  -4  -5   1      791.59      781.63     13.61 o 
  -3  -5   1     1123.52     1113.78     17.39 o 
  -2  -5   1      929.78      878.12     14.55 o 
  -1  -5   1      529.69      514.22      9.71 o 
   0  -5   1       43.83       40.13      2.97 o 
   1  -5   1      308.34      305.05      6.90 o 
   2  -5   1      640.86      654.97     14.34 o 
   3  -5   1     1041.69      996.20     31.11 o 
   4  -5   1       14.07        5.20      6.89 o 
   5  -5   1        8.16        3.74      7.43 o 
   6  -5   1        6.86       -1.37      8.26 o 
   7  -5   1        8.79       14.37      9.86 o 
   8  -5   1      116.16      130.24     13.94 o 
  -9  -4   1      144.76      178.25     16.58 o 
  -8  -4   1      154.54      177.90     14.81 o 
  -7  -4   1        1.88        1.98      4.62 o 
  -6  -4   1        3.45        0.34      2.90 o 
  -5  -4   1      128.93      113.98      5.12 o 
  -4  -4   1      171.05      170.44      5.33 o 
  -3  -4   1     3966.29     3916.06     51.17 o 
  -2  -4   1     4329.08     4507.71     48.20 o 
  -1  -4   1     1242.32     1174.07     14.28 o 
   0  -4   1       21.27       24.80      2.71 o 
   1  -4   1      156.97      146.69      4.70 o 
   2  -4   1      218.57      190.07      7.53 o 
   3  -4   1     2751.87     2725.28     41.41 o 
   4  -4   1     2040.18     1987.78     33.03 o 
   5  -4   1      159.51      140.76      9.83 o 
   6  -4   1      228.82      233.64     11.48 o 
   7  -4   1        1.38       -5.58      8.62 o 
   8  -4   1       76.00       98.42     12.82 o 
  -9  -3   1       57.99       70.67     13.87 o 
  -8  -3   1      363.10      357.25     17.26 o 
  -7  -3   1      761.55      708.38     22.10 o 
  -6  -3   1      197.27      185.18     12.38 o 
  -5  -3   1       22.00       18.46      3.74 o 
  -4  -3   1      242.50      221.88      9.35 o 
  -3  -3   1     3954.95     4048.30     52.30 o 
  -2  -3   1     6237.73     6385.29     80.64 o 
  -1  -3   1     1228.41     1195.97     13.87 o 
   0  -3   1       13.14       18.03      1.94 o 
   1  -3   1       18.68       14.69      2.12 o 
   2  -3   1     1410.34     1352.63     21.97 o 
   3  -3   1     1999.93     1991.31     31.22 o 
   4  -3   1      590.21      556.26     13.80 o 
   5  -3   1       82.35       82.29     16.09 o 
   6  -3   1      245.79      247.94     11.25 o 
   7  -3   1       20.53       27.14      8.96 o 
   8  -3   1       25.65       43.16     10.58 o 
  -9  -2   1       48.46       67.87     13.36 o 
  -8  -2   1      225.92      229.67     15.10 o 
  -7  -2   1      727.11      681.63     21.70 o 
  -6  -2   1      232.33      233.59      8.01 o 
  -5  -2   1       23.37       22.42      6.90 o 
  -4  -2   1      101.33       73.65      9.06 o 
  -3  -2   1     1146.56     1203.66     24.65 o 
  -2  -2   1     1219.28     1112.52     15.43 o 
  -1  -2   1     5653.35     5700.57     60.17 o 
   0  -2   1      452.21      445.87      7.05 o 
   1  -2   1        2.37        6.80      1.53 o 
   2  -2   1      636.64      718.54     13.03 o 
   3  -2   1        4.03        3.04      4.50 o 
   4  -2   1     1388.12     1338.59     29.95 o 
   5  -2   1     1258.81     1240.89     23.09 o 
   6  -2   1        0.37       -2.82      6.11 o 
   7  -2   1      226.73      226.34     11.46 o 
   8  -2   1       38.59       60.19     10.55 o 
   9  -2   1       72.08       98.04     28.97 o 
  -9  -1   1        7.24        9.36     11.58 o 
  -8  -1   1       17.65       25.14     10.52 o 
  -7  -1   1      967.83      959.63     26.65 o 
  -6  -1   1      485.35      498.39     10.73 o 
  -5  -1   1        0.55       -3.40      2.39 o 
  -4  -1   1      115.08      151.91      5.00 o 
  -3  -1   1      312.19      289.82      6.00 o 
  -2  -1   1       28.07       24.73      2.43 o 
  -1  -1   1     4145.06     4137.60     73.42 o 
   0  -1   1     1973.19     1986.29     35.97 o 
   1  -1   1     2914.78     3015.09     32.99 o 
   2  -1   1      306.62      303.29      7.18 o 
   3  -1   1     2041.09     1956.71     29.38 o 
   4  -1   1     2845.24     2916.60     43.01 o 
   5  -1   1     1195.33     1193.54     21.88 o 
   6  -1   1      164.96      193.64      9.63 o 
   7  -1   1      209.81      198.21     10.51 o 
   8  -1   1       35.03       49.10      9.36 o 
   9  -1   1       80.51       98.73     15.33 o 
  -9   0   1       44.33       52.82     13.42 o 
  -8   0   1       38.73       55.97     12.11 o 
  -7   0   1      323.09      312.05     15.67 o 
  -6   0   1      605.81      616.71     19.60 o 
  -5   0   1        7.97        4.08      2.30 o 
  -4   0   1      179.16      179.95      5.02 o 
  -3   0   1       50.02       63.27      2.98 o 
  -2   0   1        7.01        4.25      1.35 o 
  -1   0   1     6927.81     7369.50    129.61 o 
   0   0   1      904.77     1016.34     13.71 o 
   1   0   1      102.80      114.21      4.32 o 
   2   0   1     3061.78     3243.04     44.88 o 
   3   0   1      825.43      837.18     20.07 o 
   4   0   1     1255.27     1242.96     20.84 o 
   5   0   1      743.98      775.28     15.94 o 
   6   0   1      867.18      884.53     18.72 o 
   7   0   1        0.96       -6.08      6.54 o 
   8   0   1       60.32       49.42     11.56 o 
   9   0   1       87.39      111.36     14.79 o 
  -9   1   1       43.53       32.55     13.37 o 
  -8   1   1       24.70       43.05     11.74 o 
  -7   1   1       87.99       99.77     11.99 o 
  -6   1   1      480.98      501.80     17.84 o 
  -5   1   1      332.41      274.34      5.92 o 
  -4   1   1       42.87       46.09      8.25 o 
  -3   1   1        2.62       13.92      2.86 o 
  -2   1   1        3.97        5.75      1.24 o 
  -1   1   1     2983.14     3097.83     33.82 o 
   0   1   1     5528.73     5763.55     75.55 o 
   2   1   1      363.91      355.80      7.09 o 
   3   1   1      159.75      155.51      3.64 o 
   4   1   1      313.17      279.58      5.46 o 
   5   1   1      810.20      799.24     15.96 o 
   6   1   1      989.37      991.98     19.79 o 
   7   1   1       83.95      101.94     11.57 o 
   8   1   1        2.98       -1.76      9.17 o 
   9   1   1      106.57      141.34     16.02 o 
  -9   2   1        8.78       16.07     13.07 o 
  -8   2   1       71.02       66.78     13.15 o 
  -7   2   1      102.92      114.87     12.75 o 
  -6   2   1      123.45      135.73      9.60 o 
  -5   2   1      413.77      428.20     11.91 o 
  -4   2   1       92.69       97.22      9.17 o 
  -3   2   1        6.75       16.77      7.62 o 
  -2   2   1     2084.74     1957.13     28.22 o 
  -1   2   1    11676.20    11754.92    124.93 o 
   0   2   1     7553.95     7525.89    101.80 o 
   1   2   1      326.19      315.60      6.66 o 
   2   2   1     1532.36     1556.21     21.31 o 
   3   2   1      164.88      157.35      4.60 o 
   4   2   1       49.98       32.35      2.90 o 
   5   2   1      348.35      330.21      7.79 o 
   6   2   1     1182.62     1145.31     27.93 o 
   7   2   1      403.08      354.92     15.99 o 
   8   2   1       15.25       25.58      9.96 o 
   9   2   1       91.82      126.46     15.17 o 
  10   2   1       37.38       39.92     13.88 o 
  -9   3   1        0.27        1.19     13.51 o 
  -8   3   1        6.99       16.49     11.96 o 
  -7   3   1       98.75      138.92     11.19 o 
  -6   3   1       54.74       70.43     27.90 o 
  -5   3   1      533.79      537.25     13.74 o 
  -4   3   1      115.90      102.68      3.73 o 
  -3   3   1      931.14      950.73     16.75 o 
  -2   3   1     2142.33     2093.07     24.61 o 
  -1   3   1       47.48       74.33      2.99 o 
   0   3   1     5101.61     4808.23     93.52 o 
   1   3   1        6.08        3.54      1.23 o 
   2   3   1     1638.97     1630.37     30.02 o 
   3   3   1       78.04       81.31      3.01 o 
   4   3   1      218.73      192.46      7.00 o 
   5   3   1     1037.73     1010.68     16.45 o 
   6   3   1      727.35      733.00     26.09 o 
   7   3   1      274.11      252.63     14.04 o 
   8   3   1       68.49       65.61     11.45 o 
   9   3   1       18.72       27.90     11.47 o 
  10   3   1       43.31       72.93     14.96 o 
  -8   4   1        2.52        8.74      9.77 o 
  -7   4   1      184.46      190.37     11.35 o 
  -6   4   1      259.14      280.89     11.63 o 
  -5   4   1       90.40      110.53     22.50 o 
  -4   4   1      139.56      140.65      7.82 o 
  -3   4   1      398.12      441.79     10.74 o 
  -2   4   1      113.20       91.77      4.27 o 
  -1   4   1      418.31      497.73      7.90 o 
   0   4   1     1384.68     1284.23     26.61 o 
   1   4   1      144.68       97.50      3.17 o 
   2   4   1      519.49      464.86     10.08 o 
   3   4   1       35.74       53.46      3.47 o 
   4   4   1      102.66      100.19      3.90 o 
   5   4   1      838.34      825.11     11.91 o 
   6   4   1      557.82      547.99     22.07 o 
   7   4   1       59.37       73.94     10.13 o 
   8   4   1        1.01       -5.20      8.47 o 
   9   4   1       18.45        8.54     10.64 o 
  -8   5   1        0.05        8.86     10.29 o 
  -7   5   1       43.40       61.11     10.75 o 
  -6   5   1      301.41      319.89     12.78 o 
  -5   5   1      342.35      353.68     12.20 o 
  -4   5   1      290.64      292.98     10.56 o 
  -3   5   1      428.99      409.41     10.94 o 
  -2   5   1       22.99       19.67      7.35 o 
  -1   5   1        4.08        7.67      4.40 o 
   0   5   1      253.96      234.55      6.77 o 
   1   5   1      270.74      244.07      6.09 o 
   2   5   1     1238.29     1191.29     15.05 o 
   3   5   1       68.48       75.83      3.43 o 
   4   5   1      131.33      129.63      5.48 o 
   5   5   1      448.38      435.41      8.20 o 
   6   5   1      119.08      130.75      5.57 o 
   7   5   1        1.99       -2.21      3.46 o 
   8   5   1       19.83       23.40      6.06 o 
   9   5   1        2.61       -2.70     10.26 o 
  -7   6   1        0.29        4.54      9.92 o 
  -6   6   1      260.67      242.82     12.15 o 
  -5   6   1      202.95      179.45     10.24 o 
  -4   6   1       78.98       85.54      8.51 o 
  -3   6   1       49.11       67.49      7.24 o 
  -2   6   1       42.66       39.26      4.55 o 
  -1   6   1       80.33       96.60      4.33 o 
   0   6   1     1323.41     1324.25     21.48 o 
   1   6   1     2465.04     2469.35     35.40 o 
   2   6   1      936.19      961.47     13.27 o 
   3   6   1       20.99       27.82      2.99 o 
   4   6   1       10.09        6.25      3.23 o 
   5   6   1        1.28        1.20      2.92 o 
   6   6   1      385.99      384.69      8.47 o 
   7   6   1      263.92      259.43      7.80 o 
   8   6   1       99.02      119.10     13.05 o 
   9   6   1       36.16       38.10     12.03 o 
  -7   7   1       27.44       16.35     10.61 o 
  -6   7   1       68.12       57.32     10.84 o 
  -5   7   1      146.05      150.87     11.69 o 
  -4   7   1      191.48      193.23     21.13 o 
  -3   7   1        3.22        5.11      6.43 o 
  -2   7   1        0.65       -0.03      3.54 o 
  -1   7   1      457.45      488.09      8.35 o 
   0   7   1     1408.95     1416.40     23.32 o 
   1   7   1      522.47      541.52     11.61 o 
   2   7   1      187.05      193.68      7.26 o 
   3   7   1      163.73      166.75      5.37 o 
   4   7   1       28.18       30.74      4.53 o 
   5   7   1       38.14       33.56      4.76 o 
   6   7   1      355.55      347.89      9.23 o 
   7   7   1      556.32      519.03     13.98 o 
   8   7   1      135.11      164.29     14.35 o 
   9   7   1       39.25       42.39     12.10 o 
  -6   8   1       23.79        7.17     15.56 o 
  -5   8   1       57.27       58.29     10.56 o 
  -4   8   1      166.00      178.04     11.25 o 
  -3   8   1       11.20       19.92      7.39 o 
  -2   8   1        0.83        6.02      4.91 o 
  -1   8   1        4.38        0.94      4.30 o 
   0   8   1       46.24       50.25      7.06 o 
   1   8   1      491.49      468.59     11.29 o 
   2   8   1      255.57      233.53      7.76 o 
   3   8   1      121.07      133.17      5.34 o 
   4   8   1        0.34       -5.82      6.68 o 
   5   8   1        8.78        4.01      5.58 o 
   6   8   1      101.21       90.77     10.64 o 
   7   8   1      448.78      394.34     17.12 o 
   8   8   1      174.09      190.26     14.99 o 
  -5   9   1       21.29       28.06     31.13 o 
  -4   9   1      169.00      173.66      9.10 o 
  -3   9   1      235.85      234.37      9.18 o 
  -2   9   1      120.42      135.24      7.21 o 
  -1   9   1       15.95       12.12      5.38 o 
   0   9   1       30.23       33.31      6.43 o 
   1   9   1      278.56      280.79      9.27 o 
   2   9   1      300.95      299.39      9.36 o 
   3   9   1      218.30      228.71      8.08 o 
   4   9   1       25.76       34.19      7.07 o 
   5   9   1        1.87      -12.19      8.13 o 
   6   9   1       27.07       25.89      7.80 o 
  -4  10   1      132.34      155.57     17.88 o 
  -3  10   1      172.92      190.55     15.98 o 
  -2  10   1       27.51       31.77     10.63 o 
  -1  10   1        1.81       -1.69      8.17 o 
   0  10   1        7.36        8.84      5.60 o 
   1  10   1      108.13      116.94      7.35 o 
   2  10   1      155.67      169.77      8.03 o 
  -3  11   1       87.01       91.40     14.70 o 
  -2  11   1       26.02       41.35     11.54 o 
  -1  11   1        3.91        6.85      9.50 o 
   0  11   1        7.63        6.60      6.11 o 
   1  11   1        5.05        2.29      5.81 o 
  -1  12   1       25.67       40.02     11.77 o 
  -4 -11   2        4.05      -14.35      9.56 o 
  -3 -11   2        5.44       -6.03     10.39 o 
  -2 -11   2       35.38       16.76     11.08 o 
  -6 -10   2       78.18       56.78     13.18 o 
  -5 -10   2       69.72       62.07     12.98 o 
  -4 -10   2       12.37        1.92     10.54 o 
  -3 -10   2        3.54       -4.21      9.40 o 
  -2 -10   2       24.54       25.89     10.26 o 
  -1 -10   2      112.43      119.95     12.77 o 
   0 -10   2      392.68      369.08     22.72 o 
   1 -10   2       84.30       83.68     18.31 o 
   2 -10   2        3.67       15.35     16.81 o 
   3 -10   2       31.00       38.78     18.43 o 
  -7  -9   2        3.66        4.20     10.91 o 
  -6  -9   2      136.82      160.41     15.33 o 
  -5  -9   2      282.86      273.03     17.22 o 
  -4  -9   2        5.40       -7.58      8.71 o 
  -3  -9   2       25.32       10.80      9.18 o 
  -2  -9   2      142.65      116.24     12.32 o 
  -1  -9   2      272.89      293.69     16.06 o 
   0  -9   2      185.40      198.98     14.07 o 
   1  -9   2       39.42       42.69     15.59 o 
   2  -9   2        0.14        8.78      7.92 o 
   3  -9   2        3.65       -2.38      8.38 o 
   4  -9   2       14.76       13.22      9.68 o 
  -8  -8   2        0.88       -7.03     12.36 o 
  -7  -8   2       11.54       -2.96      9.95 o 
  -6  -8   2      153.30      137.83     13.95 o 
  -5  -8   2      613.21      616.79     23.25 o 
  -4  -8   2      244.34      265.61     15.89 o 
  -3  -8   2       65.25       69.58     10.26 o 
  -2  -8   2        2.19       -9.85      6.57 o 
  -1  -8   2       16.84       20.50      7.37 o 
   0  -8   2       12.26       18.62     10.19 o 
   1  -8   2      386.35      394.24     10.21 o 
   2  -8   2      110.84      100.53     10.05 o 
   3  -8   2        2.10       -0.64      8.13 o 
   4  -8   2       29.06       19.33      9.32 o 
   5  -8   2       68.26       81.17     12.13 o 
  -8  -7   2        8.32       -0.55      6.96 o 
  -7  -7   2        9.56        0.88      6.31 o 
  -6  -7   2      163.91      160.97     14.27 o 
  -5  -7   2      669.66      649.28     22.73 o 
  -4  -7   2     1371.37     1454.34     36.20 o 
  -3  -7   2      225.20      244.07     13.52 o 
  -2  -7   2       41.07       40.66      7.62 o 
  -1  -7   2       84.52       82.87      4.23 o 
   0  -7   2      128.22      136.91      7.17 o 
   1  -7   2      785.39      824.33     18.20 o 
   2  -7   2      445.83      431.69     13.29 o 
   3  -7   2       10.18        8.95      7.87 o 
   4  -7   2       13.83        7.24      8.54 o 
   5  -7   2       64.25       71.40     13.63 o 
   6  -7   2       75.48       77.13     12.42 o 
  -9  -6   2       37.83       37.51     13.00 o 
  -8  -6   2        1.11       -8.99      5.99 o 
  -7  -6   2       21.56       11.77      6.22 o 
  -6  -6   2      165.61      184.18     13.40 o 
  -5  -6   2      379.66      394.66     16.63 o 
  -4  -6   2     1207.80     1192.64     30.24 o 
  -3  -6   2       43.59       40.49      7.13 o 
  -2  -6   2       42.74       33.94      2.94 o 
  -1  -6   2      394.94      400.88     12.97 o 
   0  -6   2      288.27      277.99      8.47 o 
   1  -6   2      960.35      940.38     16.81 o 
   2  -6   2      736.74      725.33     13.26 o 
   3  -6   2       94.46      100.80      9.44 o 
   4  -6   2       14.07       16.10      8.28 o 
   5  -6   2       82.63       89.92     19.91 o 
   6  -6   2        3.97        3.13     16.78 o 
   7  -6   2       30.20       45.01     28.41 o 
  -9  -5   2      137.37      131.21     15.61 o 
  -8  -5   2       31.63       38.13     11.19 o 
  -7  -5   2        4.29        2.86      7.34 o 
  -6  -5   2        1.20       -7.91      6.09 o 
  -5  -5   2      126.63      123.95     10.52 o 
  -4  -5   2      107.64       96.79      8.44 o 
  -3  -5   2      649.75      654.46     31.10 o 
  -2  -5   2       27.64       31.88      2.34 o 
  -1  -5   2      695.98      732.74     10.28 o 
   0  -5   2      190.40      195.33      9.43 o 
   1  -5   2      768.84      719.51     13.37 o 
   2  -5   2      822.28      791.20     12.71 o 
   3  -5   2       54.01       45.38      7.89 o 
   4  -5   2       38.59       38.80      8.57 o 
   5  -5   2       45.69       57.78      9.38 o 
   6  -5   2      108.94      106.62     11.58 o 
   7  -5   2      346.16      335.06     15.15 o 
  -9  -4   2      189.12      186.03     17.05 o 
  -8  -4   2      200.60      197.90     14.72 o 
  -7  -4   2       58.00       69.37      6.60 o 
  -6  -4   2       13.13        1.57      4.43 o 
  -5  -4   2       83.22       79.80      4.32 o 
  -4  -4   2      297.79      308.46      6.95 o 
  -3  -4   2      897.90      807.51     12.76 o 
  -2  -4   2     1462.01     1475.65     17.08 o 
  -1  -4   2       36.76       37.31      2.68 o 
   0  -4   2      424.95      437.14     12.56 o 
   1  -4   2      104.37       94.45      4.89 o 
   2  -4   2      881.79      837.10     12.46 o 
   3  -4   2      237.13      237.57      9.65 o 
   4  -4   2        9.73       13.55      6.81 o 
   5  -4   2      198.15      173.75     10.09 o 
   6  -4   2      179.43      174.71     11.52 o 
   7  -4   2      182.50      184.58     12.13 o 
   8  -4   2       95.33      107.98     13.17 o 
  -9  -3   2      137.92      156.22     16.34 o 
  -8  -3   2      209.29      185.90     14.41 o 
  -7  -3   2       85.25       82.51      6.49 o 
  -6  -3   2      261.94      259.70      8.77 o 
  -5  -3   2      273.90      244.48     10.82 o 
  -4  -3   2      480.25      444.53     13.59 o 
  -3  -3   2     1853.01     1849.24     25.29 o 
  -2  -3   2     4356.32     4433.40     81.10 o 
  -1  -3   2      624.74      598.04      9.19 o 
   0  -3   2      693.84      698.62     15.96 o 
   1  -3   2      152.51      126.23      4.57 o 
   2  -3   2      439.90      392.05      7.21 o 
   3  -3   2      527.26      536.74     12.87 o 
   4  -3   2      312.84      316.27     10.98 o 
   5  -3   2      137.08      147.38      9.27 o 
   6  -3   2        4.16        7.51      7.53 o 
   7  -3   2       35.12       38.31      9.65 o 
   8  -3   2      102.02      135.44     27.44 o 
  -9  -2   2        1.60        8.39     11.24 o 
  -8  -2   2       23.58       21.77     10.61 o 
  -7  -2   2        7.91        2.78      8.27 o 
  -6  -2   2        0.00        0.26      3.53 o 
  -5  -2   2      425.26      405.70      9.53 o 
  -4  -2   2     2556.31     2528.47     48.63 o 
  -3  -2   2     1644.90     1697.68     33.65 o 
  -2  -2   2     1378.05     1308.50     26.40 o 
  -1  -2   2      998.00      986.91     20.40 o 
   0  -2   2      181.52      184.68      6.20 o 
   1  -2   2      286.43      263.33      5.64 o 
   2  -2   2     1211.52     1146.87     14.48 o 
   3  -2   2     5099.67     5174.44     72.49 o 
   4  -2   2     1418.52     1418.80     25.04 o 
   5  -2   2      211.35      207.06      9.87 o 
   6  -2   2       11.31       10.22      8.91 o 
   7  -2   2        2.14        1.57      7.57 o 
   8  -2   2      122.18      143.83     39.11 o 
   9  -2   2       24.44       39.89     11.50 o 
  -9  -1   2       20.69       16.26     11.85 o 
  -8  -1   2      338.75      297.66     16.37 o 
  -7  -1   2      380.23      381.68     16.73 o 
  -6  -1   2        5.19        6.66      3.45 o 
  -5  -1   2      340.57      333.64      8.19 o 
  -4  -1   2     1651.19     1634.16     23.19 o 
  -3  -1   2      290.54      223.68      7.44 o 
  -2  -1   2      130.45      167.56      5.91 o 
  -1  -1   2     1104.72     1144.27     22.49 o 
   0  -1   2      545.64      576.63     12.32 o 
   1  -1   2     5324.68     5308.65     68.41 o 
   2  -1   2     1744.73     1664.79     30.41 o 
   3  -1   2     1354.80     1283.38     21.26 o 
   4  -1   2      502.54      486.46     11.86 o 
   5  -1   2      181.43      183.86      8.87 o 
   6  -1   2      126.32      126.74      8.91 o 
   7  -1   2        2.44        2.57      8.75 o 
   8  -1   2      239.59      259.89     12.75 o 
   9  -1   2      104.46      135.20     13.02 o 
  -9   0   2      143.87      212.12     18.17 o 
  -8   0   2      229.64      226.45     15.33 o 
  -7   0   2      339.04      332.29     16.08 o 
  -6   0   2      157.12      154.87      6.41 o 
  -5   0   2        6.14       13.06      2.96 o 
  -4   0   2      318.46      322.31      7.16 o 
  -3   0   2      699.19      661.94     10.68 o 
  -2   0   2      205.35      154.83      5.38 o 
  -1   0   2      872.80      952.82     10.84 o 
   0   0   2      295.45      309.07      4.93 o 
   1   0   2     2337.08     2426.58     32.13 o 
   2   0   2       44.66       42.43      3.55 o 
   3   0   2      926.35      908.40     15.82 o 
   4   0   2      254.35      196.80      7.30 o 
   5   0   2      139.91      143.92      7.73 o 
   6   0   2      425.21      439.92     12.99 o 
   7   0   2       58.18       71.46      8.78 o 
   8   0   2      188.25      197.30     11.31 o 
   9   0   2      118.85      146.00     16.12 o 
  -9   1   2      106.46      131.79     16.75 o 
  -8   1   2      218.24      190.80     15.17 o 
  -7   1   2      246.97      253.80     14.61 o 
  -6   1   2      114.40      156.21     12.31 o 
  -5   1   2       41.44       38.61      3.37 o 
  -4   1   2      398.13      393.95      9.34 o 
  -3   1   2     1053.40      997.61     14.61 o 
  -2   1   2       15.54       11.23      1.74 o 
  -1   1   2     2334.86     2286.85     42.42 o 
   0   1   2     1974.07     2081.20     27.78 o 
   1   1   2     2117.79     2205.44     28.34 o 
   2   1   2     1282.32     1273.02     19.10 o 
   3   1   2     1654.40     1645.69     24.83 o 
   4   1   2       36.05       27.15      4.56 o 
   5   1   2       67.87       78.38      6.49 o 
   6   1   2       51.01       59.09     18.02 o 
   7   1   2       13.70       11.32      6.93 o 
   8   1   2       52.75       75.84      9.57 o 
   9   1   2       90.93      118.91     14.64 o 
  -9   2   2       82.81       91.22     15.64 o 
  -8   2   2       94.94      123.31     14.97 o 
  -7   2   2       84.70      116.60     12.95 o 
  -6   2   2        2.22      -11.08      7.39 o 
  -5   2   2       54.98       54.05      3.98 o 
  -4   2   2      236.72      281.64      5.86 o 
  -3   2   2     2382.30     2425.99     27.71 o 
  -2   2   2     4282.41     4439.39     48.52 o 
  -1   2   2     5572.68     5493.07     57.23 o 
   0   2   2     1914.26     1946.39     26.54 o 
   1   2   2       46.03       48.16      2.45 o 
   2   2   2      544.28      518.80      8.38 o 
   3   2   2      814.91      767.91     16.78 o 
   4   2   2      873.22      918.06     16.23 o 
   5   2   2     1202.02     1185.64     20.89 o 
   6   2   2      349.82      341.86     12.04 o 
   7   2   2       29.24       28.17      8.92 o 
   8   2   2       11.67       -1.05      8.59 o 
   9   2   2       27.77       30.59     11.72 o 
  -9   3   2       13.73       -2.27     12.87 o 
  -8   3   2       47.33       41.62     12.66 o 
  -7   3   2      169.08      191.28     14.35 o 
  -6   3   2      174.70      173.85      9.44 o 
  -5   3   2       30.49       27.78      6.49 o 
  -4   3   2       93.33       86.68      3.85 o 
  -3   3   2     2031.70     2115.87     31.67 o 
  -2   3   2     4399.87     4374.81     48.26 o 
  -1   3   2     5228.41     5181.97     48.99 o 
   0   3   2     1910.11     2008.48     27.99 o 
   1   3   2      410.55      415.23      7.48 o 
   2   3   2      224.38      220.62      4.33 o 
   3   3   2     1407.23     1465.45     20.53 o 
   4   3   2     3414.27     3444.35     62.76 o 
   5   3   2      801.76      808.73     20.51 o 
   6   3   2      432.23      429.45     16.00 o 
   7   3   2       11.32       23.75      8.32 o 
   8   3   2       29.44       24.91     10.09 o 
   9   3   2      127.80      163.60     15.85 o 
  10   3   2       58.35       55.02     13.90 o 
  -8   4   2      120.05      113.38     15.49 o 
  -7   4   2      306.78      313.95     12.87 o 
  -6   4   2      214.45      208.85     10.28 o 
  -5   4   2        1.26       -3.67      5.91 o 
  -4   4   2        0.05       -0.72      4.81 o 
  -3   4   2      446.89      407.04      9.95 o 
  -2   4   2     1619.70     1652.34     20.34 o 
  -1   4   2     3908.17     3978.98     40.08 o 
   0   4   2        8.92       24.66      1.80 o 
   1   4   2      186.24      229.81      5.77 o 
   2   4   2      586.95      649.25     11.08 o 
   3   4   2       37.58       63.02      3.68 o 
   4   4   2      634.65      586.38     10.79 o 
   5   4   2     1454.11     1456.97     22.36 o 
   6   4   2      645.67      609.40     18.83 o 
   7   4   2        1.27       -2.25      7.36 o 
   8   4   2       53.14       68.33     11.35 o 
   9   4   2      112.43      144.09     15.01 o 
  -8   5   2       20.13       25.87     13.60 o 
  -7   5   2      192.15      218.33     13.68 o 
  -6   5   2      232.90      241.35     11.28 o 
  -5   5   2       48.61       69.84      8.16 o 
  -4   5   2        8.90        2.26      7.38 o 
  -3   5   2       26.04       20.92      5.25 o 
  -2   5   2       10.03        5.13      3.11 o 
  -1   5   2     2964.31     2943.08     29.47 o 
   0   5   2     1567.68     1486.98     19.10 o 
   1   5   2      388.16      374.88     12.67 o 
   2   5   2      554.14      561.12     10.43 o 
   3   5   2       42.33       48.40      3.83 o 
   4   5   2     1005.47      918.68     14.89 o 
   5   5   2     1123.26     1107.80     18.11 o 
   6   5   2      265.48      265.93      8.54 o 
   7   5   2        9.20        6.74      6.59 o 
   8   5   2       17.41       14.54      5.93 o 
   9   5   2       77.81       84.81      8.53 o 
  -7   6   2      178.59      190.92     12.09 o 
  -6   6   2      221.05      232.67     13.00 o 
  -5   6   2      336.91      344.45     12.66 o 
  -4   6   2       75.56       85.59     15.13 o 
  -3   6   2        3.96        3.55      5.32 o 
  -2   6   2        4.60       -1.72      2.94 o 
  -1   6   2      821.75      817.76     10.64 o 
   0   6   2     5270.13     5212.53     64.06 o 
   1   6   2      731.92      677.78     12.71 o 
   2   6   2        9.28       12.68      3.21 o 
   3   6   2      501.25      558.23     11.09 o 
   4   6   2      304.30      302.33      7.69 o 
   5   6   2      303.88      306.91      9.91 o 
   6   6   2       68.90       81.85      6.08 o 
   7   6   2        1.05       -6.46      4.56 o 
   8   6   2        4.39       -3.50      5.44 o 
   9   6   2       37.65       47.18      7.84 o 
  -7   7   2       66.54       71.60     11.22 o 
  -6   7   2      246.21      245.70     12.58 o 
  -5   7   2      239.75      246.42     11.47 o 
  -4   7   2       21.80       24.17      7.40 o 
  -3   7   2        0.07       -3.81      5.76 o 
  -2   7   2       50.21       51.01      6.64 o 
  -1   7   2       25.72       36.49      3.80 o 
   0   7   2     2131.04     2064.73     26.72 o 
   1   7   2      760.45      693.35     17.90 o 
   2   7   2       49.96       53.94      6.83 o 
   3   7   2      261.06      271.07      7.81 o 
   4   7   2        7.86        4.94      5.10 o 
   5   7   2       72.08       74.63      6.60 o 
   6   7   2      339.93      341.84      9.79 o 
   7   7   2      160.43      141.25      7.77 o 
   8   7   2       57.94       59.92      7.20 o 
   9   7   2        2.61       -7.51     10.12 o 
  -6   8   2       45.25       74.18     11.25 o 
  -5   8   2      135.96      167.17     10.99 o 
  -4   8   2       66.39       74.94      9.15 o 
  -3   8   2       37.33       35.91      5.99 o 
  -2   8   2       33.46       40.09      4.68 o 
  -1   8   2       19.79       23.57      4.05 o 
   0   8   2      928.98      939.98     15.14 o 
   1   8   2      747.41      765.01     15.43 o 
   2   8   2      289.66      291.93      8.72 o 
   3   8   2        5.46        3.22      4.00 o 
   4   8   2       66.43       82.20      6.11 o 
   5   8   2      447.99      427.87     10.48 o 
   6   8   2      652.68      611.89     13.36 o 
   7   8   2      246.53      242.18     14.65 o 
   8   8   2       98.10      116.95     13.47 o 
  -5   9   2      116.79      135.33     17.81 o 
  -4   9   2      108.52      134.61     16.31 o 
  -3   9   2       19.89       10.54     10.31 o 
  -2   9   2       46.79       46.39      5.56 o 
  -1   9   2       47.39       58.49      6.99 o 
   0   9   2       97.35      102.67      7.21 o 
   1   9   2      360.91      370.05     10.68 o 
   2   9   2      421.99      410.45     15.55 o 
   3   9   2       16.11       12.32      4.69 o 
   4   9   2      102.53       94.27      6.87 o 
   5   9   2      119.87      105.02      9.91 o 
  -5  10   2       16.90       28.89     14.79 o 
  -4  10   2       93.60      146.78     17.22 o 
  -3  10   2       33.41       47.93     12.44 o 
  -2  10   2       22.74       24.89      7.14 o 
  -1  10   2        4.22       -0.18      5.93 o 
   0  10   2       74.56       80.11      7.54 o 
   1  10   2       59.61       69.07      7.10 o 
   2  10   2      210.37      222.53      9.08 o 
   3  10   2      175.92      169.45      7.98 o 
   4  10   2        2.32       -4.11      4.72 o 
  -3  11   2       75.09       89.39     14.68 o 
  -2  11   2        8.84       15.78     10.88 o 
  -1  11   2        1.18        4.04      6.44 o 
   0  11   2       37.63       35.45      7.08 o 
   1  11   2      105.76      128.15      8.64 o 
   2  11   2      229.04      234.88      9.89 o 
   3  11   2      221.48      231.69     13.37 o 
  -2  12   2        7.82        2.65     10.71 o 
  -1  12   2        0.01       -2.81     10.53 o 
   0  12   2       28.35       34.70      7.52 o 
   1  12   2       55.78       53.28      7.89 o 
  -3 -11   3       11.29       -2.27     11.25 o 
  -2 -11   3       49.48       35.87     12.23 o 
  -1 -11   3      105.23       73.04     13.68 o 
  -5 -10   3        0.10        2.94     10.39 o 
  -4 -10   3        0.24      -12.98      9.40 o 
  -3 -10   3       11.71       -3.36     10.13 o 
  -2 -10   3      130.07      119.72     13.75 o 
  -1 -10   3      228.45      222.52     16.53 o 
   0 -10   3       85.32       72.24     13.51 o 
   1 -10   3       13.96       20.94     17.64 o 
   2 -10   3      140.35       78.17     20.18 o 
  -6  -9   3      101.79       83.27     13.97 o 
  -5  -9   3       34.50       25.86     11.38 o 
  -4  -9   3       10.55        8.97      9.73 o 
  -3  -9   3       13.75        5.06      8.93 o 
  -2  -9   3      109.12      107.99     12.28 o 
  -1  -9   3       27.09       13.91      8.77 o 
   0  -9   3       19.43       -2.11      8.24 o 
   1  -9   3        5.45       10.58      8.33 o 
   2  -9   3       51.66       54.13     17.13 o 
   3  -9   3       44.89       14.96     17.87 o 
   4  -9   3       17.56       24.00     10.71 o 
  -7  -8   3       80.35       91.30     13.67 o 
  -6  -8   3      126.86      122.54     14.17 o 
  -5  -8   3      139.87      132.46     13.75 o 
  -4  -8   3       12.39       20.40      9.29 o 
  -3  -8   3        7.42       11.47      8.91 o 
  -2  -8   3       64.72       61.87      9.83 o 
  -1  -8   3      205.42      214.43     13.74 o 
   0  -8   3      260.05      261.19     14.09 o 
   1  -8   3       47.27       52.08     10.62 o 
   2  -8   3        1.94        0.40     14.65 o 
   3  -8   3       44.52       45.77      9.71 o 
   4  -8   3       31.11       36.77     10.40 o 
   5  -8   3       25.25       19.43     10.96 o 
  -8  -7   3       18.69       18.31      7.84 o 
  -7  -7   3       85.28       77.93     12.66 o 
  -6  -7   3      133.41      138.66     13.57 o 
  -5  -7   3      470.16      454.75     19.43 o 
  -4  -7   3        1.31        1.54      7.75 o 
  -3  -7   3      159.66      182.35     12.95 o 
  -2  -7   3      585.28      611.31     20.46 o 
  -1  -7   3       71.06       84.08      9.39 o 
   0  -7   3      225.55      256.23     13.44 o 
   1  -7   3      216.78      220.86     10.17 o 
   2  -7   3      160.63      159.59      7.51 o 
   3  -7   3        4.44       10.81      9.26 o 
   4  -7   3      116.41       99.90     17.87 o 
   5  -7   3       72.74       59.76     11.30 o 
   6  -7   3       17.71        9.17     17.35 o 
  -8  -6   3       13.48        1.34      6.99 o 
  -7  -6   3      142.52      132.43     12.76 o 
  -6  -6   3      273.55      284.35     15.46 o 
  -5  -6   3      289.83      311.45     15.22 o 
  -4  -6   3       37.85       26.96      7.93 o 
  -3  -6   3        0.57        7.01      5.81 o 
  -2  -6   3        6.47        5.58      5.80 o 
  -1  -6   3       39.66       34.30      6.81 o 
   0  -6   3      622.52      627.04     13.01 o 
   1  -6   3      596.55      598.70     18.16 o 
   2  -6   3      159.09      174.17      7.15 o 
   3  -6   3        0.77       -2.23      7.13 o 
   4  -6   3      141.06      125.93     28.31 o 
   5  -6   3      106.40       85.16     11.33 o 
   6  -6   3       32.26       23.77     10.88 o 
  -9  -5   3       20.20        4.39     12.01 o 
  -8  -5   3       28.76       25.22      7.07 o 
  -7  -5   3      137.46      123.71     12.26 o 
  -6  -5   3      119.61      126.71     11.18 o 
  -5  -5   3      447.14      440.96     16.57 o 
  -4  -5   3      640.19      623.05     19.30 o 
  -3  -5   3      286.05      282.28     12.58 o 
  -2  -5   3       56.70       53.46      6.55 o 
  -1  -5   3      497.97      476.44     15.22 o 
   0  -5   3      546.57      513.05     15.60 o 
   1  -5   3      431.54      409.66     10.04 o 
   2  -5   3       42.36       30.67      4.24 o 
   3  -5   3        8.96       17.44      7.28 o 
   4  -5   3       27.16       21.18      7.99 o 
   5  -5   3      285.09      279.10     12.78 o 
   6  -5   3       80.26       71.64     11.33 o 
   7  -5   3        6.80       -5.06     11.94 o 
  -9  -4   3       37.69       20.53     12.85 o 
  -8  -4   3        0.14      -13.36      8.90 o 
  -7  -4   3       69.48       71.97      7.36 o 
  -6  -4   3      472.23      480.31     17.08 o 
  -5  -4   3      627.85      609.05     18.66 o 
  -4  -4   3      316.57      321.44     12.82 o 
  -3  -4   3        3.86        3.36      4.18 o 
  -2  -4   3        3.82       -2.03      3.75 o 
  -1  -4   3      586.52      513.39      9.55 o 
   0  -4   3      288.77      232.25      9.49 o 
   1  -4   3      630.61      662.62     12.27 o 
   2  -4   3      143.11      109.12      5.22 o 
   3  -4   3       22.47       16.76      3.42 o 
   4  -4   3        2.98       -3.97      6.41 o 
   5  -4   3       22.00       27.83      8.21 o 
   6  -4   3       64.86       73.93     11.86 o 
   7  -4   3       70.92       87.72     11.91 o 
   8  -4   3       28.55       30.85     12.16 o 
  -9  -3   3       67.39       70.96     14.15 o 
  -8  -3   3        1.90       -0.86      9.98 o 
  -7  -3   3       18.08       16.67      5.18 o 
  -6  -3   3      106.66       95.77      9.24 o 
  -5  -3   3       66.08       63.01      7.06 o 
  -4  -3   3      368.21      343.58      7.00 o 
  -3  -3   3       15.59       10.54      3.95 o 
  -2  -3   3       89.21       78.84      6.17 o 
  -1  -3   3      794.49      882.36     20.21 o 
   0  -3   3     1692.02     1637.26     32.82 o 
   1  -3   3      684.63      621.12     18.25 o 
   2  -3   3        2.51        4.43      2.36 o 
   3  -3   3        4.54       -3.25      2.59 o 
   4  -3   3      112.09      121.90     13.26 o 
   5  -3   3      108.46      111.64      9.49 o 
   6  -3   3      356.83      359.32     13.60 o 
   7  -3   3      374.08      382.19     15.51 o 
   8  -3   3       17.68       37.65     10.85 o 
  -9  -2   3       45.08       58.37     13.77 o 
  -8  -2   3       23.57       28.21     10.86 o 
  -7  -2   3       33.55       31.32      5.33 o 
  -6  -2   3      119.03      113.11      7.09 o 
  -5  -2   3      347.92      316.74     11.73 o 
  -4  -2   3      924.11      836.60     20.13 o 
  -3  -2   3      306.58      266.75      9.42 o 
  -2  -2   3       27.50       44.84      4.31 o 
  -1  -2   3     1078.18     1122.46     23.46 o 
   0  -2   3       45.43       35.32      3.40 o 
   1  -2   3     1135.63     1020.97     15.38 o 
   2  -2   3     1087.60     1160.82     15.11 o 
   3  -2   3        1.24       -2.09      4.40 o 
   4  -2   3        0.86       -7.15      4.77 o 
   5  -2   3      276.34      266.51     14.06 o 
   6  -2   3      109.23      116.03      9.69 o 
   7  -2   3      326.90      329.17     13.56 o 
   8  -2   3       33.25       28.43      9.97 o 
  -9  -1   3       56.75       49.65     13.60 o 
  -8  -1   3        0.96        3.17     10.23 o 
  -7  -1   3        0.29        3.17      8.82 o 
  -6  -1   3       46.73       47.04      4.94 o 
  -5  -1   3     1305.58     1242.67     19.65 o 
  -4  -1   3     2183.05     2138.18     41.86 o 
  -3  -1   3      808.74      769.60     17.79 o 
  -2  -1   3      480.50      537.14     13.30 o 
  -1  -1   3      103.66      111.89      5.42 o 
   0  -1   3      567.94      515.27     12.05 o 
   1  -1   3     2720.16     2977.87     57.55 o 
   2  -1   3     3758.98     3786.54     41.94 o 
   3  -1   3       87.16       76.39     12.86 o 
   4  -1   3       56.60       58.11      6.12 o 
   5  -1   3       54.05       44.29     19.34 o 
   6  -1   3        2.79        2.76      6.43 o 
   7  -1   3      285.39      278.40     12.41 o 
   8  -1   3      114.79      131.15     18.33 o 
   9  -1   3       17.20       27.70     10.57 o 
  -9   0   3       66.15       87.60     14.96 o 
  -8   0   3       99.38      108.37     14.08 o 
  -7   0   3        0.84        7.92      9.02 o 
  -6   0   3       55.25       62.03      5.64 o 
  -5   0   3     1661.17     1592.99     23.61 o 
  -4   0   3     4170.55     4315.32     55.54 o 
  -3   0   3     1257.46     1299.24     26.59 o 
  -2   0   3      118.75       95.87      4.98 o 
  -1   0   3     1049.16     1090.27     21.54 o 
   0   0   3     1065.57     1067.07     14.74 o 
   1   0   3     1629.48     1634.98     39.05 o 
   2   0   3     6731.33     6983.64     74.98 o 
   3   0   3     1309.99     1490.35     23.88 o 
   4   0   3       92.94       74.10      6.54 o 
   5   0   3       63.77       61.01      6.76 o 
   6   0   3       26.98       29.76      6.94 o 
   7   0   3       51.71       69.16      9.01 o 
   8   0   3       86.56      128.49     33.39 o 
   9   0   3       59.47       91.23     19.50 o 
  -9   1   3      198.83      188.85     17.00 o 
  -8   1   3      278.91      284.05     16.88 o 
  -7   1   3        8.91       17.77      9.77 o 
  -6   1   3       53.90       56.26      9.74 o 
  -5   1   3      220.06      209.83      6.68 o 
  -4   1   3     1547.46     1530.05     22.05 o 
  -3   1   3      363.20      334.00      7.10 o 
  -2   1   3      127.39      106.43      5.11 o 
  -1   1   3       37.35       28.70      1.67 o 
   1   1   3       91.18      110.60      5.81 o 
   2   1   3     3156.13     3203.49     48.57 o 
   3   1   3     3994.36     4286.60     59.68 o 
   4   1   3       24.95       26.19      4.38 o 
   5   1   3      170.58      191.43     17.45 o 
   6   1   3       62.07       77.60     21.88 o 
   7   1   3       41.07       48.26     16.66 o 
   8   1   3      376.51      388.11     14.10 o 
   9   1   3      119.00      160.03     13.07 o 
  -9   2   3       98.37      114.51     16.79 o 
  -8   2   3      316.44      327.57     18.26 o 
  -7   2   3       81.87      101.84     12.69 o 
  -6   2   3       19.75       15.11      8.81 o 
  -5   2   3      177.42      172.44      6.14 o 
  -4   2   3      469.10      441.47      8.95 o 
  -3   2   3     2546.96     2498.35     33.10 o 
  -2   2   3     2000.75     1933.42     26.70 o 
  -1   2   3     1348.46     1265.82     18.65 o 
   0   2   3     1400.24     1461.18     20.57 o 
   1   2   3     2569.80     2601.69     25.06 o 
   2   2   3     1617.60     1603.24     37.44 o 
   3   2   3     2175.74     2092.31     30.59 o 
   4   2   3      153.26      160.55      6.56 o 
   5   2   3      140.07      160.23     12.78 o 
   6   2   3      856.38      891.18     26.38 o 
   7   2   3       89.87      104.48     12.11 o 
   8   2   3      360.39      366.50     13.32 o 
   9   2   3       85.77      121.85     14.94 o 
  -9   3   3       60.04       58.27     15.40 o 
  -8   3   3      290.60      279.54     17.67 o 
  -7   3   3      264.73      276.20     15.99 o 
  -6   3   3       11.79       11.20      8.95 o 
  -5   3   3        4.98        7.04      3.06 o 
  -4   3   3      157.47      154.96      5.57 o 
  -3   3   3     2549.02     2577.59     37.81 o 
  -2   3   3     7265.02     7522.42     93.85 o 
  -1   3   3      127.77      100.14      3.11 o 
   0   3   3      259.44      276.94      6.45 o 
   1   3   3      752.79      736.48     11.81 o 
   2   3   3      468.91      446.87      6.49 o 
   3   3   3      905.62      832.52     14.99 o 
   4   3   3      303.73      261.84      9.97 o 
   5   3   3      124.64      124.78      6.97 o 
   6   3   3      357.78      365.08     11.24 o 
   7   3   3       16.21       13.36      7.79 o 
   8   3   3      170.19      188.40     14.06 o 
   9   3   3       54.28       58.44     12.17 o 
  -8   4   3       69.33       74.77     14.01 o 
  -7   4   3      107.67      122.15     14.16 o 
  -6   4   3       35.81       22.70      9.42 o 
  -5   4   3       31.67       42.53      8.95 o 
  -4   4   3       99.13      105.13      6.79 o 
  -3   4   3     1112.91     1064.53     17.40 o 
  -2   4   3     3041.25     3071.77     35.01 o 
  -1   4   3      588.41      599.79      8.35 o 
   0   4   3      271.20      306.28      7.11 o 
   1   4   3       11.90        5.30      2.26 o 
   2   4   3      195.64      148.85      3.57 o 
   3   4   3     1837.43     1860.96     25.53 o 
   4   4   3     2783.90     2778.24     37.41 o 
   5   4   3     1983.84     2108.36     30.42 o 
   6   4   3        2.31       -3.91      6.39 o 
   7   4   3       17.57       30.25      8.50 o 
   8   4   3      192.48      210.43     14.50 o 
   9   4   3      178.99      178.94     15.16 o 
  -8   5   3       31.70       42.23     13.69 o 
  -7   5   3      230.05      229.88     15.77 o 
  -6   5   3      124.35      128.85      9.64 o 
  -5   5   3        8.02        3.43      6.40 o 
  -4   5   3       10.92       10.55      5.75 o 
  -3   5   3      524.18      491.72      9.33 o 
  -2   5   3     1294.99     1363.69     15.54 o 
  -1   5   3     2425.26     2437.88     29.89 o 
   0   5   3       56.43       65.00      4.54 o 
   1   5   3        1.52       -0.87      2.61 o 
   2   5   3      917.10      980.12     12.18 o 
   3   5   3     2467.86     2514.35     32.16 o 
   4   5   3     2380.39     2400.19     32.90 o 
   5   5   3     2042.00     2042.01     29.57 o 
   6   5   3       95.29      101.84     13.89 o 
   7   5   3      230.08      231.67      9.05 o 
   8   5   3      268.42      270.08     10.43 o 
   9   5   3       89.82       96.15      9.05 o 
  -7   6   3      104.75      125.00     14.82 o 
  -6   6   3      101.83      123.56     10.59 o 
  -5   6   3        1.05        1.75      6.96 o 
  -4   6   3        5.56        1.47      9.82 o 
  -3   6   3      183.03      185.26      6.51 o 
  -2   6   3      139.77      127.63      4.58 o 
  -1   6   3     2241.40     2165.90     29.00 o 
   0   6   3       74.63       81.14      9.14 o 
   1   6   3       26.83       17.20      3.72 o 
   2   6   3        9.89        3.41      3.11 o 
   3   6   3      443.53      440.55      7.48 o 
   4   6   3     1875.59     1819.98     26.09 o 
   5   6   3      601.43      547.07     11.48 o 
   6   6   3       37.07       49.65      5.49 o 
   7   6   3       17.29       12.26      5.23 o 
   8   6   3       42.18       55.07      8.95 o 
   9   6   3       46.69       52.52      7.98 o 
  -7   7   3       18.95       36.34     10.20 o 
  -6   7   3       69.68       80.88     10.47 o 
  -5   7   3        9.87       11.29     10.64 o 
  -4   7   3       62.39       54.23     19.51 o 
  -3   7   3        1.47       -3.55      3.72 o 
  -2   7   3       14.73       16.10      3.68 o 
  -1   7   3     1475.50     1479.06     20.69 o 
   0   7   3     1218.97     1222.89     18.19 o 
   1   7   3      914.57      896.91     16.45 o 
   2   7   3       78.21       80.31      5.59 o 
   3   7   3      111.26       93.26      5.95 o 
   4   7   3      367.87      367.68      8.77 o 
   5   7   3      309.36      295.03      8.65 o 
   6   7   3      160.20      147.18      7.31 o 
   7   7   3       20.04       22.64      5.59 o 
   8   7   3        9.63        5.29      5.73 o 
   9   7   3       89.23      103.92      9.32 o 
  -6   8   3      107.89      108.42     13.99 o 
  -5   8   3      121.41      152.18     10.99 o 
  -4   8   3       22.18       23.00      6.43 o 
  -3   8   3        2.18       -2.62      4.27 o 
  -2   8   3       24.34       33.19      4.47 o 
  -1   8   3     1095.52     1052.23     19.78 o 
   0   8   3      822.80      811.89     13.56 o 
   1   8   3      248.99      238.77      8.43 o 
   2   8   3       11.89       10.93      4.61 o 
   3   8   3       26.83       30.06      6.84 o 
   4   8   3       69.49       65.69      6.10 o 
   5   8   3      182.74      187.20      7.39 o 
   6   8   3      159.83      153.07     15.69 o 
   7   8   3       34.75       50.45      8.90 o 
   8   8   3        0.04       -1.48      7.59 o 
  -6   9   3       18.44       22.86     14.99 o 
  -5   9   3       35.90       49.15     15.06 o 
  -4   9   3        5.73       10.21     12.11 o 
  -3   9   3        9.26        2.65     10.07 o 
  -2   9   3        7.84        0.65      8.05 o 
  -1   9   3      145.96      159.27      8.45 o 
   0   9   3      389.09      382.42     11.34 o 
   1   9   3      143.62      121.79     14.43 o 
   2   9   3       12.35       17.82      5.23 o 
   3   9   3        0.21       -1.80      4.59 o 
   4   9   3        5.15        2.07      4.86 o 
   5   9   3      256.56      277.58     13.19 o 
   6   9   3      300.31      302.30     13.87 o 
   7   9   3       88.92       95.32     10.55 o 
  -5  10   3       18.41       38.78     15.28 o 
  -4  10   3       13.38       19.18     12.95 o 
  -3  10   3        0.02        3.48     10.91 o 
  -2  10   3       24.01       30.70      7.36 o 
  -1  10   3       18.48       27.34      6.73 o 
   0  10   3      182.53      189.88      9.02 o 
   1  10   3      136.96      133.12      7.90 o 
   2  10   3      111.02      111.18      7.45 o 
   3  10   3       21.88       14.67      5.56 o 
   4  10   3       81.01       81.27      7.37 o 
   5  10   3      272.56      279.47     14.34 o 
  -4  11   3        2.11       -2.51     12.46 o 
  -3  11   3        2.09       -4.15     11.28 o 
  -2  11   3        6.64        9.88      7.23 o 
  -1  11   3        0.73       -2.33      6.37 o 
   0  11   3      109.74      118.03      8.96 o 
   1  11   3       67.24       80.02      8.04 o 
   2  11   3       13.10        8.21      7.86 o 
   3  11   3       15.87        5.00      5.81 o 
   4  11   3       31.82       26.92      6.44 o 
  -2  12   3        1.73        3.96     11.19 o 
  -1  12   3        8.93       11.34      7.38 o 
   0  12   3        8.09        7.75      6.69 o 
   1  12   3       26.28       33.72      7.35 o 
   2  12   3       91.44       91.46      8.98 o 
   3  12   3        4.52        0.72      6.35 o 
   0  13   3       33.07       33.67     11.14 o 
   1  13   3       54.96       47.61      8.29 o 
  -4 -10   4        4.92       -7.73     10.43 o 
  -3 -10   4       40.72       19.42     11.29 o 
  -2 -10   4       77.48       76.39     12.67 o 
  -1 -10   4       15.80       18.77     10.54 o 
   0 -10   4        2.79       -9.45     15.51 o 
   1 -10   4        6.99       17.72     18.22 o 
  -6  -9   4        9.57       -0.56     11.50 o 
  -5  -9   4        1.78      -15.09     10.06 o 
  -4  -9   4       15.51        1.99     10.54 o 
  -3  -9   4      201.29      235.15     17.28 o 
  -2  -9   4      123.30      125.60     13.54 o 
  -1  -9   4      122.96      119.90     12.59 o 
   0  -9   4       55.78       39.61      9.92 o 
   1  -9   4        0.28       -0.84     15.98 o 
   2  -9   4       22.17       10.64     17.07 o 
   3  -9   4       20.54       27.68     19.96 o 
  -7  -8   4       14.23       22.19     12.28 o 
  -6  -8   4        7.75        0.28     10.72 o 
  -5  -8   4        6.34       -2.37      9.92 o 
  -4  -8   4        0.76       -5.86      9.11 o 
  -3  -8   4      258.23      282.66     16.67 o 
  -2  -8   4      424.23      451.00     19.66 o 
  -1  -8   4      225.11      218.56     14.70 o 
   0  -8   4       10.95        2.68      8.01 o 
   1  -8   4      102.05       90.33      9.11 o 
   2  -8   4       85.98       61.36     17.93 o 
   3  -8   4        6.23        8.54     17.73 o 
   4  -8   4       52.38       62.58     11.35 o 
  -7  -7   4       79.71       72.78     12.88 o 
  -6  -7   4       49.72       43.88     10.92 o 
  -5  -7   4        3.44       -5.07      8.30 o 
  -4  -7   4        2.45       -4.25      7.47 o 
  -3  -7   4      198.48      190.53     13.21 o 
  -2  -7   4      118.52      125.62     11.34 o 
  -1  -7   4        3.67        2.44      6.77 o 
   0  -7   4       19.55        8.22      7.08 o 
   1  -7   4       21.63       13.45      7.18 o 
   2  -7   4       93.42       99.48     18.68 o 
   3  -7   4       28.09       23.24      9.04 o 
   4  -7   4      182.31      142.00     24.81 o 
   5  -7   4       47.76       44.53     11.46 o 
  -8  -6   4      107.13      101.76      9.71 o 
  -7  -6   4      296.88      303.76     17.13 o 
  -6  -6   4      208.39      202.62     14.25 o 
  -5  -6   4        7.90        1.58      7.85 o 
  -4  -6   4        5.00       -1.64      6.87 o 
  -3  -6   4        2.27        6.89      6.37 o 
  -2  -6   4      195.17      195.13     11.74 o 
  -1  -6   4      171.51      175.92     11.22 o 
   0  -6   4       85.96      113.18      9.72 o 
   1  -6   4       47.77       47.67      7.41 o 
   2  -6   4      113.22       96.89      8.31 o 
   3  -6   4      102.97       82.11      9.94 o 
   4  -6   4       80.36       69.33     10.50 o 
   5  -6   4       32.17       37.18     10.34 o 
   6  -6   4       16.24        5.60     10.72 o 
  -8  -5   4       71.10       52.54     15.17 o 
  -7  -5   4      325.58      314.71     16.05 o 
  -6  -5   4      425.49      382.26     16.59 o 
  -5  -5   4       62.76       85.31      9.73 o 
  -4  -5   4      293.95      282.96     13.68 o 
  -3  -5   4       23.32       21.61      6.17 o 
  -2  -5   4      308.52      329.89     13.66 o 
  -1  -5   4     1068.22     1092.84     26.62 o 
   0  -5   4      998.37     1061.91     25.55 o 
   1  -5   4      206.15      194.58     10.13 o 
   2  -5   4        8.41        2.44      4.02 o 
   3  -5   4       87.14       75.51      9.12 o 
   4  -5   4      158.00      137.05     10.73 o 
   5  -5   4       38.12       37.98      9.82 o 
   6  -5   4        6.49        5.24     10.96 o 
   7  -5   4        0.24        4.24     11.15 o 
  -9  -4   4        0.16      -16.40     11.45 o 
  -8  -4   4       19.51       15.08     10.71 o 
  -7  -4   4      381.18      360.37     13.96 o 
  -6  -4   4      356.51      369.84     15.38 o 
  -5  -4   4      217.23      204.08     11.48 o 
  -4  -4   4      144.86      142.56      9.72 o 
  -3  -4   4       41.69       43.64      6.50 o 
  -2  -4   4      863.07      875.01     22.26 o 
  -1  -4   4     1706.77     1732.59     36.67 o 
   0  -4   4     2997.39     3015.40     58.19 o 
   1  -4   4      330.65      335.65     11.42 o 
   2  -4   4       15.13       12.11      3.48 o 
   3  -4   4      221.16      205.87     12.60 o 
   4  -4   4      286.14      296.07     11.95 o 
   5  -4   4       87.86       81.35     10.22 o 
   6  -4   4       80.16       71.30     11.03 o 
   7  -4   4       41.94       42.07     11.30 o 
  -9  -3   4        2.11      -17.05     11.66 o 
  -8  -3   4        6.80       15.32     10.54 o 
  -7  -3   4      114.57      118.99      8.19 o 
  -6  -3   4      492.59      473.70     16.68 o 
  -5  -3   4     1268.37     1256.43     29.76 o 
  -4  -3   4        1.20        0.34      4.66 o 
  -3  -3   4      187.44      169.77      8.99 o 
  -2  -3   4      844.47      839.62     20.54 o 
  -1  -3   4      552.22      465.50     13.68 o 
   0  -3   4     1557.34     1594.80     32.73 o 
   1  -3   4       40.56       36.10      4.01 o 
   2  -3   4      154.35      169.87      5.44 o 
   3  -3   4       57.30       50.54      3.76 o 
   4  -3   4      376.43      341.48     12.23 o 
   5  -3   4      263.83      263.99     11.73 o 
   6  -3   4      127.58      117.56     17.53 o 
   7  -3   4       48.82       50.73     10.78 o 
   8  -3   4        1.14       -6.52     10.50 o 
  -9  -2   4        4.46        0.12     12.17 o 
  -8  -2   4        5.78       11.25     10.84 o 
  -7  -2   4       74.22       77.08      6.77 o 
  -6  -2   4      318.47      292.85      9.43 o 
  -5  -2   4     1164.73     1122.48     26.46 o 
  -4  -2   4      376.79      359.70     12.50 o 
  -3  -2   4      105.41       93.01      6.72 o 
  -2  -2   4       69.53       61.90      5.75 o 
  -1  -2   4        5.14        6.43      3.19 o 
   0  -2   4      950.42      905.41     20.18 o 
   1  -2   4      980.37      886.72     14.29 o 
   2  -2   4       72.73       78.90      3.94 o 
   3  -2   4       12.94       13.06      2.36 o 
   4  -2   4       90.87       82.70      7.88 o 
   5  -2   4      623.75      602.72     29.22 o 
   6  -2   4      425.05      415.93     14.25 o 
   7  -2   4       42.86       40.73      9.98 o 
   8  -2   4        0.78        3.73      9.48 o 
  -9  -1   4       21.96        4.32     12.66 o 
  -8  -1   4        6.86      -15.10     10.07 o 
  -7  -1   4        0.81       -4.95      4.40 o 
  -6  -1   4       84.49       80.56      6.01 o 
  -5  -1   4     1601.18     1482.03     32.01 o 
  -4  -1   4     2236.03     2270.99     45.10 o 
  -3  -1   4      512.32      574.16     15.27 o 
  -2  -1   4      367.40      451.15     12.63 o 
  -1  -1   4     1897.31     1961.47     38.40 o 
   0  -1   4      669.55      600.21     14.48 o 
   1  -1   4     1955.94     2019.19     49.19 o 
   2  -1   4      529.16      553.95      8.81 o 
   3  -1   4       53.13       58.05      3.29 o 
   4  -1   4      265.66      282.97     10.11 o 
   5  -1   4      621.02      614.21     22.04 o 
   6  -1   4      552.87      532.81     15.43 o 
   7  -1   4       67.75       68.24      9.74 o 
   8  -1   4        2.53       -6.08      8.86 o 
   9  -1   4       33.34       22.67     10.99 o 
  -9   0   4       66.03       95.87     15.65 o 
  -8   0   4        0.07       -9.41     10.60 o 
  -7   0   4       10.54        3.20      9.31 o 
  -6   0   4      137.16      126.33      7.86 o 
  -5   0   4      978.91      928.89     16.11 o 
  -4   0   4     1861.72     1793.05     36.51 o 
  -3   0   4        1.64        6.98      3.55 o 
  -2   0   4      442.81      530.37      9.13 o 
  -1   0   4      783.86      843.76     10.17 o 
   0   0   4     1292.74     1222.23     17.13 o 
   1   0   4     4179.81     4329.29     65.98 o 
   2   0   4     1965.13     2022.81     23.85 o 
   3   0   4        4.10        4.51      1.74 o 
   4   0   4       25.29       18.85      5.18 o 
   5   0   4      183.96      183.36     10.82 o 
   6   0   4      346.50      332.45     12.29 o 
   7   0   4      446.33      436.66     14.69 o 
   8   0   4       63.23       74.45     10.18 o 
   9   0   4        5.42        7.17      9.94 o 
  -9   1   4       68.65       72.52     15.75 o 
  -8   1   4        6.25       -6.03     11.04 o 
  -7   1   4        4.60       -1.52      9.47 o 
  -6   1   4      164.38      156.61      9.30 o 
  -5   1   4      183.99      159.52      6.47 o 
  -4   1   4      906.51      895.87     22.88 o 
  -3   1   4     1022.03     1111.35     23.99 o 
  -2   1   4       51.19       45.93      4.20 o 
  -1   1   4     1410.45     1404.27     16.20 o 
   0   1   4     1528.93     1568.50     17.77 o 
   1   1   4     5982.54     6023.75     98.03 o 
   2   1   4     7556.24     8173.91    110.12 o 
   3   1   4      722.71      781.94     14.56 o 
   4   1   4        3.11        1.83      4.06 o 
   5   1   4      325.55      377.04     11.32 o 
   6   1   4      283.29      268.28     12.21 o 
   7   1   4     1038.38     1050.20     22.56 o 
   8   1   4      144.90      179.40     22.37 o 
   9   1   4       21.37       33.92     13.88 o 
  -9   2   4      156.26      196.22     19.20 o 
  -8   2   4       40.85       51.04     12.96 o 
  -7   2   4        2.21       -4.11      9.38 o 
  -6   2   4      120.56      137.88     12.39 o 
  -5   2   4      452.89      450.52     10.13 o 
  -4   2   4      668.06      676.55     12.24 o 
  -3   2   4      931.55      934.70     12.17 o 
  -2   2   4      366.35      405.48      8.08 o 
  -1   2   4      475.11      273.67      8.45 o 
   0   2   4     1207.05     1261.01     18.31 o 
   1   2   4     4079.29     4100.67     58.82 o 
   2   2   4     6418.55     6752.58    189.00 o 
   3   2   4      672.14      612.53     16.30 o 
   4   2   4        8.16        9.34      3.95 o 
   5   2   4      705.77      703.36     15.19 o 
   6   2   4        2.41        0.83      5.88 o 
   7   2   4      523.47      528.63     15.09 o 
   8   2   4      293.65      293.57     12.64 o 
   9   2   4       46.50       49.50     11.86 o 
  -8   3   4       58.73       61.33     13.53 o 
  -7   3   4        7.02       -3.88      9.91 o 
  -6   3   4       21.76       20.22      9.26 o 
  -5   3   4      132.49      123.96      6.18 o 
  -4   3   4      184.74      158.12      7.00 o 
  -3   3   4      512.48      457.78      7.63 o 
  -2   3   4     2220.75     2206.77     25.12 o 
  -1   3   4      276.93      280.62      5.05 o 
   0   3   4       32.59       52.05      3.37 o 
   1   3   4      288.63      248.36      3.71 o 
   2   3   4     3056.26     3152.46     35.10 o 
   3   3   4      242.19      256.45      5.50 o 
   4   3   4      165.27      140.35      6.32 o 
   5   3   4       99.49       94.45      6.59 o 
   6   3   4        8.65       10.24      5.93 o 
   7   3   4      344.54      360.85     12.11 o 
   8   3   4      308.23      327.56     12.62 o 
   9   3   4      122.17      141.05     14.91 o 
  -8   4   4      110.30      111.36     15.39 o 
  -7   4   4       20.91       12.61     10.93 o 
  -6   4   4       32.19       28.43      9.48 o 
  -5   4   4       12.81       12.19      4.38 o 
  -4   4   4      622.84      604.86     11.65 o 
  -3   4   4     1040.43     1039.82     26.30 o 
  -2   4   4     3771.48     3714.63     40.73 o 
  -1   4   4     1550.83     1643.67     19.23 o 
   0   4   4       63.81       67.13      4.04 o 
   1   4   4       11.05       11.03      2.59 o 
   2   4   4      578.94      506.78      7.36 o 
   3   4   4     1631.91     1697.31     20.39 o 
   4   4   4      567.90      533.76      9.01 o 
   5   4   4      110.37      100.90      5.01 o 
   6   4   4      101.01      110.62      9.02 o 
   7   4   4       88.90      116.09     11.46 o 
   8   4   4      247.73      254.45     15.08 o 
   9   4   4      134.19      174.88     15.59 o 
  -8   5   4       80.22       78.00     14.38 o 
  -7   5   4       45.74       32.31     11.72 o 
  -6   5   4        1.57       -1.04      9.30 o 
  -5   5   4       10.86        7.99      8.12 o 
  -4   5   4     1033.25     1033.53     24.66 o 
  -3   5   4     1291.58     1301.48     17.52 o 
  -2   5   4      385.43      376.74      7.36 o 
  -1   5   4        8.54       15.34      2.44 o 
   0   5   4       26.28       28.39      3.74 o 
   1   5   4      285.88      251.42      8.94 o 
   2   5   4      218.50      183.46      5.97 o 
   3   5   4     1311.36     1282.53     18.78 o 
   4   5   4     1210.94     1240.82     19.17 o 
   5   5   4       83.35       93.20      6.88 o 
   6   5   4      123.54      123.87      7.02 o 
   7   5   4       15.71       12.08      5.37 o 
   8   5   4      153.71      173.28      9.21 o 
   9   5   4      132.32      154.53      9.85 o 
  -7   6   4       46.66       64.25     13.09 o 
  -6   6   4        0.30       -9.50      9.97 o 
  -5   6   4       16.81       14.66      9.06 o 
  -4   6   4      133.21      142.47      8.24 o 
  -3   6   4       55.21       53.81      4.32 o 
  -2   6   4      127.17      128.91      4.64 o 
  -1   6   4       85.49       87.81      3.44 o 
   0   6   4       53.73       64.75      5.39 o 
   1   6   4      114.67      106.75      5.45 o 
   2   6   4      341.74      332.88      8.48 o 
   3   6   4     1665.31     1654.70     19.85 o 
   4   6   4     1648.73     1619.02     23.78 o 
   5   6   4      581.12      578.75     27.10 o 
   6   6   4      141.36      137.36      7.18 o 
   7   6   4      108.01      128.27      8.07 o 
   8   6   4      256.58      260.26     17.02 o 
   9   6   4      127.30      142.84     10.30 o 
  -7   7   4       19.14       27.29     12.38 o 
  -6   7   4       13.59       16.97     10.97 o 
  -5   7   4       29.16       29.31      7.82 o 
  -4   7   4       11.53       10.13      9.18 o 
  -3   7   4       80.32       90.04      5.24 o 
  -2   7   4      465.89      474.89     11.73 o 
  -1   7   4        9.06       14.67      2.89 o 
   0   7   4        9.93       13.82      4.55 o 
   1   7   4       17.06       13.16      5.20 o 
   2   7   4      278.51      239.80      7.88 o 
   3   7   4      933.42      942.13     12.85 o 
   4   7   4      936.86      945.16     15.80 o 
   5   7   4      323.48      319.62      9.10 o 
   6   7   4      298.79      293.92      9.47 o 
   7   7   4      115.22      118.40      8.56 o 
   8   7   4      101.94      116.47      9.01 o 
   9   7   4       58.02       67.39     11.67 o 
  -6   8   4        6.04        1.37     12.65 o 
  -5   8   4        0.10       -4.09     11.34 o 
  -4   8   4       27.84       31.74     11.85 o 
  -3   8   4       79.27       95.21      8.62 o 
  -2   8   4      368.39      390.63     14.18 o 
  -1   8   4      443.65      446.12     12.42 o 
   0   8   4       51.18       46.48      6.46 o 
   1   8   4       34.45       30.53      5.56 o 
   2   8   4      196.06      195.87      8.09 o 
   3   8   4      364.40      364.29     11.35 o 
   4   8   4       28.79       34.22      5.36 o 
   5   8   4      111.59      121.81      9.45 o 
   6   8   4       19.87       23.37      7.54 o 
   7   8   4        0.23       -5.71      6.76 o 
   8   8   4       36.09       42.16      9.71 o 
   9   8   4       22.28       17.04      9.59 o 
  -6   9   4        0.71       10.10     14.34 o 
  -5   9   4        0.17       -9.50     12.11 o 
  -4   9   4        0.06       -6.33     10.72 o 
  -3   9   4       90.19      119.79     10.00 o 
  -2   9   4      274.24      312.00     11.49 o 
  -1   9   4      968.12      943.91     19.58 o 
   0   9   4       24.55       23.74      6.25 o 
   1   9   4       34.59       36.64      6.37 o 
   2   9   4       32.13       25.86      5.77 o 
   3   9   4        4.91        4.44      4.98 o 
   4   9   4      129.39      133.52      7.40 o 
   5   9   4      295.37      277.57     13.19 o 
   6   9   4      194.34      182.57     11.60 o 
   7   9   4       17.95       15.38      8.00 o 
   8   9   4       39.72       38.83      9.63 o 
  -5  10   4        0.59        3.60     13.72 o 
  -4  10   4        0.05      -16.68     11.12 o 
  -3  10   4       67.93       76.14      9.74 o 
  -2  10   4       45.58       74.02      8.71 o 
  -1  10   4      195.36      196.22      9.77 o 
   0  10   4       13.50       18.37      6.32 o 
   1  10   4       13.08       13.54      6.16 o 
   2  10   4       47.08       54.35     16.21 o 
   3  10   4       39.77       45.17      6.76 o 
   4  10   4      168.14      175.21      8.80 o 
   5  10   4      186.78      204.67     12.69 o 
   6  10   4      102.26      120.42     11.14 o 
   7  10   4       24.72       24.67      8.75 o 
  -4  11   4        1.46       -8.90     12.28 o 
  -3  11   4        0.33        1.32     11.50 o 
  -2  11   4        0.47        8.74      7.34 o 
  -1  11   4      176.96      181.52      9.86 o 
   0  11   4       84.86      100.15      8.74 o 
   1  11   4       23.43       29.10      6.94 o 
   2  11   4       27.46       32.04      7.07 o 
   3  11   4       21.81       21.74      6.57 o 
   4  11   4       76.93       84.40      8.17 o 
   5  11   4      126.18      167.29     13.14 o 
   6  11   4       65.47       74.50     11.52 o 
  -2  12   4       15.65       11.83      7.71 o 
  -1  12   4       63.69       79.09      9.09 o 
   0  12   4       69.60       82.23      8.90 o 
   1  12   4       63.45       69.62      8.59 o 
   2  12   4        0.06       -9.21      6.14 o 
   3  12   4       28.13       16.70      7.17 o 
   4  12   4       64.97       63.87     19.07 o 
  -1  13   4       19.70       21.44      8.12 o 
   0  13   4       50.26       56.01     17.79 o 
   1  13   4       32.20       32.46      7.83 o 
   2  13   4        7.71       -0.53      6.98 o 
   3  13   4       23.16       11.40      7.56 o 
  -4  -9   5       47.04       41.67     12.60 o 
  -3  -9   5       66.66       75.85     13.32 o 
  -2  -9   5       45.63       47.75     11.74 o 
  -1  -9   5        0.21      -10.56      8.82 o 
   0  -9   5       28.60       15.07      9.81 o 
   1  -9   5       62.94       61.78     20.69 o 
   2  -9   5       33.03       13.68     18.80 o 
  -6  -8   5        0.01      -11.08     10.90 o 
  -5  -8   5        1.22       -9.95     10.02 o 
  -4  -8   5       84.05       91.64     12.52 o 
  -3  -8   5      359.17      366.59     19.00 o 
  -2  -8   5      157.95      180.58     14.66 o 
  -1  -8   5        3.71        0.07      8.51 o 
   0  -8   5       26.88       23.49      9.40 o 
   1  -8   5       66.89       34.87      8.47 o 
   2  -8   5        5.52        6.04     17.47 o 
   3  -8   5      100.36       46.55     20.47 o 
  -7  -7   5       56.15       45.50     12.30 o 
  -6  -7   5       12.77       -4.84      9.74 o 
  -5  -7   5       50.52       45.46     11.04 o 
  -4  -7   5      166.52      175.89     13.86 o 
  -3  -7   5      351.75      374.55     17.55 o 
  -2  -7   5      350.24      326.22     16.10 o 
  -1  -7   5       42.28       33.08      8.75 o 
   0  -7   5       33.17       22.84      8.43 o 
   1  -7   5      172.44      166.14     12.81 o 
   2  -7   5       12.23       20.36     17.53 o 
   3  -7   5       64.96       69.15     14.71 o 
   4  -7   5       24.01       16.10     10.09 o 
   5  -7   5        0.68       12.79     10.83 o 
  -7  -6   5       48.93       41.53     11.11 o 
  -6  -6   5        1.17       -6.46      8.39 o 
  -5  -6   5       21.32       24.46      8.97 o 
  -4  -6   5       49.07       52.76      9.18 o 
  -3  -6   5      508.83      567.43     20.26 o 
  -2  -6   5      305.30      307.98     14.47 o 
  -1  -6   5       13.86       14.79      6.78 o 
   0  -6   5       54.79       47.32      8.27 o 
   1  -6   5      104.74       88.37      8.96 o 
   2  -6   5       30.97       19.03      6.43 o 
   3  -6   5       70.33       80.08     10.50 o 
   4  -6   5      139.04      102.68     11.75 o 
   5  -6   5       49.27       39.10     10.53 o 
  -8  -5   5      103.45       79.98      9.08 o 
  -7  -5   5      176.14      179.59     14.17 o 
  -6  -5   5      134.83      134.73     12.25 o 
  -5  -5   5       41.25       31.12      8.70 o 
  -4  -5   5       17.63       14.24      7.42 o 
  -3  -5   5      146.12      175.17     11.17 o 
  -2  -5   5       89.31       89.46      8.54 o 
  -1  -5   5      311.26      337.63     13.87 o 
   0  -5   5       37.36       40.34      6.60 o 
   1  -5   5       41.15       33.73      6.29 o 
   2  -5   5      354.42      372.43     15.30 o 
   3  -5   5      445.26      399.75     15.39 o 
   4  -5   5      301.19      262.18     12.84 o 
   5  -5   5       30.22       26.97      9.89 o 
   6  -5   5        0.18       11.11     10.47 o 
  -8  -4   5      193.92      185.39     10.50 o 
  -7  -4   5      314.63      309.42     15.74 o 
  -6  -4   5      174.37      162.09     12.10 o 
  -5  -4   5       68.43       67.78      8.83 o 
  -4  -4   5        2.73       -1.09      5.91 o 
  -3  -4   5      183.91      187.01     10.97 o 
  -2  -4   5      439.38      429.33     15.02 o 
  -1  -4   5     1388.98     1469.41     33.00 o 
   0  -4   5      366.67      348.49     12.74 o 
   1  -4   5      129.15      123.20      8.25 o 
   2  -4   5      699.43      667.37     12.11 o 
   3  -4   5      189.38      170.18     10.16 o 
   4  -4   5      281.99      254.53     12.08 o 
   5  -4   5       35.02       29.40      9.54 o 
   6  -4   5        2.57        1.47      9.46 o 
   7  -4   5       40.63       20.42     16.32 o 
  -8  -3   5       64.68       64.32     12.80 o 
  -7  -3   5      135.79      127.96      8.61 o 
  -6  -3   5      319.82      303.70     14.04 o 
  -5  -3   5       25.94       29.58      7.02 o 
  -4  -3   5       16.31        6.01      5.46 o 
  -3  -3   5      232.08      233.98     10.96 o 
  -2  -3   5     1286.00     1270.00     29.05 o 
  -1  -3   5     1933.12     1943.37     40.16 o 
   0  -3   5     1008.42     1110.53     25.25 o 
   1  -3   5      302.01      322.29     10.98 o 
   2  -3   5      225.28      205.21      6.44 o 
   3  -3   5      234.33      235.34     10.59 o 
   4  -3   5      320.83      296.68     12.24 o 
   5  -3   5      145.34      107.45     17.15 o 
   6  -3   5      121.24       92.45     11.12 o 
   7  -3   5        5.52      -11.76     12.14 o 
  -9  -2   5        2.07       -9.41     12.73 o 
  -8  -2   5       30.97       29.42     12.03 o 
  -7  -2   5       91.83       89.29      9.43 o 
  -6  -2   5      523.56      506.40     17.13 o 
  -5  -2   5      216.67      196.87     10.87 o 
  -4  -2   5      119.77      103.59      8.36 o 
  -3  -2   5      210.83      239.76     10.56 o 
  -2  -2   5     1051.61     1044.62     24.41 o 
  -1  -2   5     3293.87     3389.94     64.34 o 
   0  -2   5     2639.35     2826.31     54.13 o 
   1  -2   5      268.18      265.37      9.26 o 
   2  -2   5      157.09      181.52      5.65 o 
   3  -2   5      359.25      335.56      7.37 o 
   4  -2   5      523.58      496.70     14.40 o 
   5  -2   5      497.63      478.12     14.84 o 
   6  -2   5      306.61      303.89     13.35 o 
   7  -2   5       10.90       10.10     11.77 o 
   8  -2   5       47.70       51.16     12.92 o 
  -9  -1   5        4.03       -9.29     12.77 o 
  -8  -1   5       52.60       52.79     13.16 o 
  -7  -1   5      244.66      234.79      9.47 o 
  -6  -1   5      374.20      345.20     11.98 o 
  -5  -1   5      618.29      569.38     17.22 o 
  -4  -1   5        5.06        4.19      4.60 o 
  -3  -1   5       63.45       91.75      7.02 o 
  -2  -1   5      716.10      704.77     18.04 o 
  -1  -1   5      577.58      537.39     14.70 o 
   0  -1   5      932.85      827.79     14.26 o 
   1  -1   5       67.90       74.35      4.40 o 
   2  -1   5        0.08       -0.32      2.20 o 
   3  -1   5       63.09       53.92      4.75 o 
   4  -1   5      402.56      440.00     13.64 o 
   5  -1   5      426.61      436.46     13.93 o 
   6  -1   5      345.70      352.96     13.48 o 
   7  -1   5        7.94       12.44      8.37 o 
   8  -1   5       55.60       64.06     10.96 o 
  -9   0   5       10.96       -3.08     13.02 o 
  -8   0   5       17.09       21.23     12.04 o 
  -7   0   5       63.60       66.53     11.92 o 
  -6   0   5      119.83      110.13      7.01 o 
  -5   0   5     1121.77     1108.87     18.85 o 
  -4   0   5      314.80      296.95     11.37 o 
  -3   0   5       37.90       58.64      7.26 o 
  -2   0   5       44.47       35.45      2.89 o 
  -1   0   5      137.22      203.53      8.26 o 
   0   0   5     1108.06     1156.23     16.80 o 
   1   0   5      962.37      954.19     15.68 o 
   2   0   5      563.14      565.06      9.16 o 
   3   0   5       78.57      100.23      4.92 o 
   4   0   5      818.87      797.73     41.87 o 
   5   0   5      512.55      533.57     21.54 o 
   6   0   5      327.63      323.75     12.53 o 
   7   0   5       50.69       52.00     12.71 o 
   8   0   5       37.72       31.33     11.81 o 
   9   0   5       86.60      106.44     27.50 o 
  -9   1   5       12.11       24.89     14.17 o 
  -8   1   5        8.68       -4.93     11.25 o 
  -7   1   5       44.93       55.98     11.75 o 
  -6   1   5      254.68      241.25      8.60 o 
  -5   1   5     1016.84     1020.25     17.67 o 
  -4   1   5      539.81      587.68     16.37 o 
  -3   1   5      143.30      136.79      5.14 o 
  -2   1   5      566.54      652.95      9.05 o 
  -1   1   5        7.67        6.18      1.68 o 
   0   1   5     2015.55     2068.03     28.12 o 
   1   1   5     3809.26     3888.17     40.90 o 
   2   1   5       12.24       16.50      2.44 o 
   3   1   5       26.11       20.97      5.10 o 
   4   1   5      469.06      447.58      8.02 o 
   5   1   5      380.43      412.03     13.02 o 
   6   1   5      376.72      374.40     12.70 o 
   7   1   5       76.41      103.85     10.19 o 
   8   1   5        9.80        7.12      8.39 o 
   9   1   5       33.54       42.86     10.41 o 
  -8   2   5        6.07        0.39     10.98 o 
  -7   2   5       72.56       92.77     12.86 o 
  -6   2   5      204.93      205.31      8.20 o 
  -5   2   5      387.66      383.94      9.82 o 
  -4   2   5       55.27       65.84      4.85 o 
  -3   2   5       33.04       45.69      3.18 o 
  -2   2   5      569.10      619.77      9.19 o 
  -1   2   5     1172.08     1162.73     14.37 o 
   0   2   5      264.06      125.74      5.47 o 
   1   2   5     1273.33     1233.89     25.64 o 
   2   2   5      360.82      358.72      7.66 o 
   3   2   5       55.21       61.81      5.02 o 
   4   2   5      103.62      116.04      6.88 o 
   5   2   5      244.40      243.31      9.53 o 
   6   2   5      606.70      628.80     15.72 o 
   7   2   5      394.81      392.91     13.60 o 
   8   2   5      221.61      223.61     11.92 o 
   9   2   5        0.09        5.01      9.07 o 
  -8   3   5        6.28       -0.74     11.87 o 
  -7   3   5       50.34       40.93     11.55 o 
  -6   3   5       87.55      100.57     11.63 o 
  -5   3   5      155.54      157.84      6.96 o 
  -4   3   5      119.30      121.80      5.97 o 
  -3   3   5        4.00        1.74      2.22 o 
  -2   3   5       16.51        9.02      2.67 o 
  -1   3   5      190.10      199.85      5.92 o 
   0   3   5      653.16      599.05     10.82 o 
   1   3   5     3776.52     3771.27     51.03 o 
   2   3   5     2047.39     2089.28     24.43 o 
   3   3   5       26.59       31.20      3.86 o 
   4   3   5      161.81      155.28      5.33 o 
   5   3   5      215.02      206.88      8.75 o 
   6   3   5      452.89      452.42     12.88 o 
   7   3   5      573.23      586.60     15.73 o 
   8   3   5      243.66      262.82     12.07 o 
   9   3   5        2.32        6.73      8.26 o 
  -8   4   5        3.67      -12.68     11.72 o 
  -7   4   5       24.60       19.83     11.02 o 
  -6   4   5      131.34      135.36     12.27 o 
  -5   4   5       93.39      103.33      6.36 o 
  -4   4   5      141.56      141.26      6.34 o 
  -3   4   5      353.06      359.41     12.71 o 
  -2   4   5       88.86       79.87      4.12 o 
  -1   4   5      908.82      909.22     11.85 o 
   0   4   5     2361.94     2449.68     34.86 o 
   1   4   5     1384.98     1510.12     22.83 o 
   2   4   5      763.92      762.70      9.08 o 
   3   4   5        7.13        1.22      2.36 o 
   4   4   5        8.14       10.48      3.06 o 
   5   4   5       50.18       66.84      4.75 o 
   6   4   5      100.74      108.61      6.50 o 
   7   4   5      568.43      602.54     12.40 o 
   8   4   5       58.81       60.42     11.06 o 
   9   4   5        5.43       -3.03      9.52 o 
  -8   5   5        0.18       -3.58     12.04 o 
  -7   5   5        2.03      -12.53     10.38 o 
  -6   5   5       16.22       12.28      9.88 o 
  -5   5   5      238.80      260.89      8.81 o 
  -4   5   5      353.22      347.20      9.80 o 
  -3   5   5      350.23      326.36      7.41 o 
  -2   5   5       22.01       13.68      3.14 o 
  -1   5   5      116.82      137.46      4.22 o 
   0   5   5      320.23      332.77      8.53 o 
   1   5   5      248.55      214.33      6.61 o 
   2   5   5      363.98      374.60      8.82 o 
   3   5   5      261.99      244.25      6.49 o 
   4   5   5       65.07       80.33      4.32 o 
   5   5   5      368.53      373.92      9.73 o 
   6   5   5        2.12       -0.40      4.30 o 
   7   5   5      210.32      235.15      9.38 o 
   8   5   5       83.05       95.78      8.39 o 
   9   5   5       58.49       65.43      8.32 o 
  -7   6   5        1.89        9.88     11.04 o 
  -6   6   5       12.16       -9.49      9.56 o 
  -5   6   5      357.58      358.92     11.75 o 
  -4   6   5      452.50      462.21     10.14 o 
  -3   6   5      430.66      412.28      8.84 o 
  -2   6   5      239.27      242.86      6.37 o 
  -1   6   5        3.65        0.54      2.54 o 
   0   6   5       48.23       54.81      5.06 o 
   1   6   5      177.85      176.34      6.69 o 
   2   6   5      657.02      695.45     18.46 o 
   3   6   5       43.11       49.85      7.25 o 
   4   6   5      197.33      204.50      7.20 o 
   5   6   5       83.82       92.09      5.81 o 
   6   6   5        7.91        4.97      4.59 o 
   7   6   5      264.84      282.26     10.08 o 
   8   6   5       82.97      110.73      8.70 o 
   9   6   5       34.74       38.70      7.71 o 
  -6   7   5        3.29        5.34      9.58 o 
  -5   7   5      227.41      228.79     10.69 o 
  -4   7   5      626.15      628.12     17.99 o 
  -3   7   5      130.75      148.01      6.55 o 
  -2   7   5       43.75       41.06      9.66 o 
  -1   7   5        0.08       -6.28      4.19 o 
   0   7   5       46.48       41.84      5.43 o 
   1   7   5      101.92      111.42      6.36 o 
   2   7   5      824.78      829.37     16.65 o 
   3   7   5      904.42      910.90     18.70 o 
   4   7   5      506.39      519.04     16.65 o 
   5   7   5      111.28      125.78      9.62 o 
   6   7   5      145.37      134.07     10.20 o 
   7   7   5      149.03      155.40     11.60 o 
   8   7   5       49.32       60.76     10.82 o 
   9   7   5       54.46       55.14     11.64 o 
  -6   8   5        8.07       -5.44     12.46 o 
  -5   8   5        4.65       -4.37     11.40 o 
  -4   8   5      149.22      147.52     14.29 o 
  -3   8   5      104.78      136.23      8.80 o 
  -2   8   5       44.75       55.30      7.06 o 
  -1   8   5        0.30       -7.29      4.86 o 
   0   8   5        8.99        6.11      5.32 o 
   1   8   5      772.65      737.24     15.57 o 
   2   8   5     1391.27     1411.45     24.25 o 
   3   8   5      746.71      778.25     16.05 o 
   4   8   5      131.77      140.71      7.28 o 
   5   8   5       57.27       62.44      8.72 o 
   6   8   5      164.68      178.20     11.53 o 
   7   8   5      103.18      107.06     11.40 o 
   8   8   5      124.24      118.41     12.72 o 
   9   8   5      125.77      163.17     15.13 o 
  -6   9   5        4.87        9.97     13.98 o 
  -5   9   5        8.29        6.14     12.47 o 
  -4   9   5       52.97       46.56     13.12 o 
  -3   9   5      168.66      181.23     10.12 o 
  -2   9   5      177.86      190.66      9.71 o 
  -1   9   5       34.32       21.91      6.61 o 
   0   9   5        9.06       -3.21      5.74 o 
   1   9   5      246.97      249.62      9.76 o 
   2   9   5      303.39      307.80     10.52 o 
   3   9   5      308.31      299.89     10.19 o 
   4   9   5       35.04       40.71      6.21 o 
   5   9   5        2.10       -8.75      6.54 o 
   6   9   5       61.88       41.97      8.85 o 
   7   9   5       70.50       72.97     10.44 o 
   8   9   5      153.99      152.02     13.08 o 
  -5  10   5        0.35       -8.60     13.01 o 
  -4  10   5       19.94       48.59     14.21 o 
  -3  10   5       76.76       81.33     16.75 o 
  -2  10   5      382.55      384.07     13.26 o 
  -1  10   5       52.90       69.01      8.79 o 
   0  10   5       60.67       64.68     10.44 o 
   1  10   5       16.96       17.73      6.56 o 
   2  10   5       74.88       84.76     10.73 o 
   3  10   5       95.22      114.16     13.79 o 
   4  10   5       81.93       93.03      8.09 o 
   5  10   5       94.36      103.81     11.38 o 
   6  10   5        2.98       -0.02      7.64 o 
   7  10   5        6.52       -0.19      8.28 o 
   8  10   5       83.42       84.56     12.23 o 
  -4  11   5       17.06       30.89     14.13 o 
  -3  11   5      100.75      114.38     10.94 o 
  -2  11   5      474.95      481.18     15.35 o 
  -1  11   5      115.61      143.06     10.01 o 
   0  11   5        1.59       -5.31      7.78 o 
   1  11   5        0.31       -3.12      6.12 o 
   2  11   5        9.23        4.77      6.44 o 
   3  11   5      183.19      194.51     10.78 o 
   4  11   5      203.93      191.66     11.60 o 
   5  11   5      191.45      188.46     13.90 o 
   6  11   5       18.57       18.18      9.40 o 
   7  11   5        2.25        5.03      9.20 o 
  -3  12   5       10.16       11.55      8.52 o 
  -2  12   5       19.45       28.62     10.36 o 
  -1  12   5       82.21       85.85      9.45 o 
   0  12   5        5.17       11.17      6.99 o 
   1  12   5        1.14       -9.29      6.42 o 
   2  12   5       22.68       11.35      7.23 o 
   3  12   5      114.03      122.43      9.93 o 
   4  12   5      230.45      208.10     16.26 o 
   5  12   5      129.96      148.50     13.39 o 
   6  12   5       14.15       18.75     10.68 o 
  -1  13   5       94.46       77.13      9.72 o 
   0  13   5       12.09       10.52      7.53 o 
   1  13   5        0.11      -10.17      6.78 o 
   2  13   5       15.23        7.43      7.49 o 
   3  13   5       22.12       10.56      7.76 o 
   4  13   5      107.87      108.30     29.24 o 
  -3  -9   6        1.53       -6.47     10.88 o 
  -2  -9   6        1.25       -9.74     10.83 o 
  -1  -9   6        4.17      -14.64      9.77 o 
   0  -9   6       62.70       56.73     11.95 o 
  -5  -8   6       17.44       10.38     10.72 o 
  -4  -8   6       92.29      100.06     13.85 o 
  -3  -8   6      117.67      112.29     13.81 o 
  -2  -8   6        0.38      -12.90      8.60 o 
  -1  -8   6        4.36      -13.80      9.20 o 
   0  -8   6       35.13       18.88      9.40 o 
   1  -8   6       73.82       73.65     21.68 o 
   2  -8   6      134.78       88.77     22.38 o 
  -6  -7   6       51.41       37.34     12.09 o 
  -5  -7   6      132.17      143.10     14.29 o 
  -4  -7   6      192.34      233.16     15.86 o 
  -3  -7   6      204.74      205.60     14.66 o 
  -2  -7   6       42.81       34.41      9.61 o 
  -1  -7   6       21.76       20.21      8.60 o 
   0  -7   6       80.75       77.10     10.43 o 
   1  -7   6       67.66       58.63      9.83 o 
   2  -7   6      196.14      141.36     23.33 o 
   3  -7   6       48.76       23.40     19.08 o 
   4  -7   6        0.82        0.99     10.21 o 
  -7  -6   6       11.29       10.74     10.31 o 
  -6  -6   6        4.55       -1.33      9.19 o 
  -5  -6   6       84.46       92.89     11.96 o 
  -4  -6   6      403.86      413.44     18.20 o 
  -3  -6   6      343.68      346.41     16.84 o 
  -2  -6   6      126.62      134.94     12.05 o 
  -1  -6   6        3.98       -3.62      6.78 o 
   0  -6   6      119.65      111.31     10.20 o 
   1  -6   6       64.08       52.78      8.63 o 
   2  -6   6       96.48       87.02     20.77 o 
   3  -6   6      385.52      285.20     22.03 o 
   4  -6   6       29.53       17.25      9.74 o 
   5  -6   6        1.20       -3.40     10.05 o 
  -7  -5   6       65.12       59.62     11.10 o 
  -6  -5   6        1.32       -3.71      8.23 o 
  -5  -5   6       64.97       68.73     10.42 o 
  -4  -5   6      437.45      462.26     18.39 o 
  -3  -5   6      522.75      543.01     19.35 o 
  -2  -5   6      115.98      121.09     10.39 o 
  -1  -5   6       25.22       27.58      7.03 o 
   0  -5   6       53.51       51.41      7.73 o 
   1  -5   6      115.92       98.46      9.07 o 
   2  -5   6       35.50       32.68      6.50 o 
   3  -5   6      485.17      410.19     14.77 o 
   4  -5   6       40.01       32.65      9.70 o 
   5  -5   6        5.27        8.22     12.25 o 
   6  -5   6       82.93       69.97     12.37 o 
  -8  -4   6       72.81       58.03      8.60 o 
  -7  -4   6       33.46       32.79      9.43 o 
  -6  -4   6        0.05       -7.43      7.54 o 
  -5  -4   6       30.73       35.94      8.71 o 
  -4  -4   6       93.13      104.40     10.09 o 
  -3  -4   6       62.67       63.02      8.36 o 
  -2  -4   6       77.93       85.90      8.32 o 
  -1  -4   6       56.49       59.16      7.42 o 
   0  -4   6        8.40        1.32      5.14 o 
   1  -4   6      170.14      188.51     10.28 o 
   2  -4   6        8.40        4.89      5.00 o 
   3  -4   6      318.21      310.68     12.76 o 
   4  -4   6      160.80      150.69     35.12 o 
   5  -4   6        9.26        7.77      8.80 o 
   6  -4   6       77.53       66.26     20.41 o 
  -8  -3   6      134.96      129.90      9.87 o 
  -7  -3   6       52.58       59.98      7.63 o 
  -6  -3   6        4.84        8.38      7.37 o 
  -5  -3   6       11.65       -5.53      6.53 o 
  -4  -3   6       53.95       29.77      7.40 o 
  -3  -3   6      151.49      151.56     10.07 o 
  -2  -3   6      783.10      781.22     21.33 o 
  -1  -3   6      684.96      679.02     19.13 o 
   0  -3   6       79.10       85.18      7.16 o 
   1  -3   6      381.56      383.40     12.94 o 
   2  -3   6      280.69      269.51      9.69 o 
   3  -3   6      237.54      231.26     11.06 o 
   4  -3   6      190.65      193.68     11.16 o 
   5  -3   6      121.41       94.65     10.80 o 
   6  -3   6       49.60       29.44      9.88 o 
   7  -3   6       83.45       69.49     14.45 o 
  -8  -2   6      189.67      175.47     15.41 o 
  -7  -2   6      104.31       97.99      8.14 o 
  -6  -2   6       38.23       46.03      8.35 o 
  -5  -2   6       41.00       35.29      7.49 o 
  -4  -2   6       50.24       41.79      7.15 o 
  -3  -2   6      780.88      775.72     21.27 o 
  -2  -2   6     1091.62     1158.54     27.34 o 
  -1  -2   6     1171.18     1233.21     28.15 o 
   0  -2   6        8.44        8.12      3.98 o 
   1  -2   6      399.04      404.57     12.76 o 
   2  -2   6      449.03      482.23      9.55 o 
   3  -2   6      240.38      240.11      6.96 o 
   4  -2   6       69.86       66.45      8.94 o 
   5  -2   6      115.45       89.31     10.32 o 
   6  -2   6       41.40       34.91     21.70 o 
   7  -2   6       23.81       15.17     15.66 o 
   8  -2   6       10.63       11.73     11.18 o 
  -8  -1   6      120.28      124.02     15.19 o 
  -7  -1   6       75.37       84.55      8.30 o 
  -6  -1   6        4.16        3.19      5.00 o 
  -5  -1   6      340.47      316.45     13.37 o 
  -4  -1   6       92.57       96.14      8.44 o 
  -3  -1   6      933.70      991.65     24.61 o 
  -2  -1   6      527.58      516.21     15.58 o 
  -1  -1   6     1215.12     1352.43     29.83 o 
   0  -1   6      275.21      246.86      6.03 o 
   1  -1   6      152.73      161.55      7.83 o 
   2  -1   6      458.16      457.06      9.93 o 
   3  -1   6      117.99       93.86      4.96 o 
   4  -1   6      271.95      264.74     11.33 o 
   5  -1   6      562.50      543.07     15.73 o 
   6  -1   6      485.64      455.81     15.50 o 
   7  -1   6        2.47        0.95      8.61 o 
   8  -1   6       50.60       38.69     11.12 o 
  -8   0   6       38.00       48.56     13.15 o 
  -7   0   6      102.99      110.43     25.31 o 
  -6   0   6      273.85      261.85      9.39 o 
  -5   0   6      118.02      111.76      8.91 o 
  -4   0   6       25.21       35.40      6.53 o 
  -3   0   6      508.71      521.31      9.94 o 
  -2   0   6      645.39      609.21     10.65 o 
  -1   0   6      604.45      680.98     17.72 o 
   0   0   6       84.71       97.84      6.03 o 
   1   0   6       94.60       92.10      4.07 o 
   2   0   6      247.23      203.89      5.78 o 
   3   0   6      811.79      848.16     12.92 o 
   4   0   6     1044.76     1055.19     21.18 o 
   5   0   6      351.48      361.52     20.90 o 
   6   0   6      152.00      120.79     15.31 o 
   7   0   6        7.92        9.82      8.64 o 
   8   0   6       75.89       77.14     11.43 o 
  -8   1   6      113.83      135.98     16.15 o 
  -7   1   6      180.07      199.44     14.79 o 
  -6   1   6      618.20      600.23     13.62 o 
  -5   1   6       89.17       90.13      6.45 o 
  -4   1   6       22.87       25.23      5.99 o 
  -3   1   6      181.67      180.97      4.63 o 
  -2   1   6      147.42      134.95      3.84 o 
  -1   1   6      252.64      227.67      7.04 o 
   0   1   6      294.54      293.61      6.66 o 
   1   1   6      229.07      251.66      6.23 o 
   2   1   6       61.09       74.47      3.33 o 
   3   1   6      525.30      534.70     14.84 o 
   4   1   6      451.20      414.67      8.17 o 
   5   1   6       28.95       31.05      7.17 o 
   6   1   6        2.92       -5.70      6.75 o 
   7   1   6        0.20       -8.20      7.58 o 
   8   1   6       51.18       58.68     10.19 o 
   9   1   6       34.33       33.84     10.57 o 
  -8   2   6       39.25       30.81     13.11 o 
  -7   2   6      192.52      197.11     14.77 o 
  -6   2   6      601.17      606.52     13.74 o 
  -5   2   6      530.91      513.85      9.87 o 
  -4   2   6        5.75       -0.09      4.37 o 
  -3   2   6      134.45      144.62      4.69 o 
  -2   2   6      496.08      456.92      7.71 o 
  -1   2   6      673.83      646.11      9.41 o 
   0   2   6      588.54      581.08     22.37 o 
   1   2   6      517.39      592.67     10.73 o 
   2   2   6      268.51      349.20      8.03 o 
   3   2   6       77.44       72.11      4.43 o 
   4   2   6      448.73      482.71     12.34 o 
   5   2   6       95.90       99.63     13.87 o 
   6   2   6        9.51       13.57      6.87 o 
   7   2   6        6.25       -3.59     13.94 o 
   8   2   6       35.49       52.92      9.63 o 
   9   2   6       15.73       12.88      9.86 o 
  -8   3   6       14.55       13.65     12.16 o 
  -7   3   6      213.82      208.83     15.23 o 
  -6   3   6      231.88      214.91      8.85 o 
  -5   3   6      277.25      269.17      8.87 o 
  -4   3   6       21.20       22.35      4.36 o 
  -3   3   6      284.03      278.75      6.33 o 
  -2   3   6      855.36      846.13     14.85 o 
  -1   3   6     1008.41     1022.65     89.70 o 
   0   3   6     2630.68     2789.60     38.86 o 
   1   3   6      185.69      184.99      5.73 o 
   2   3   6        1.11       -0.62      2.35 o 
   3   3   6       28.47       24.76      3.21 o 
   4   3   6     1031.06     1005.06     66.37 o 
   5   3   6      376.31      382.31      9.00 o 
   6   3   6      152.74      156.54      9.31 o 
   7   3   6       63.11       85.39      9.34 o 
   8   3   6       12.71       16.32      8.10 o 
   9   3   6        9.81       15.99      9.01 o 
  -8   4   6        3.10       -9.38     11.94 o 
  -7   4   6       44.24       13.92     11.01 o 
  -6   4   6       51.38       46.77     10.65 o 
  -5   4   6      126.95      135.86      6.16 o 
  -4   4   6       44.93       51.19      5.08 o 
  -3   4   6        7.01        3.49      2.71 o 
  -2   4   6     1303.76     1409.89     17.77 o 
  -1   4   6      635.18      570.90     11.60 o 
   0   4   6     1460.99     1400.51     21.92 o 
   1   4   6      368.50      330.68      6.44 o 
   2   4   6      427.11      475.08      6.79 o 
   3   4   6       65.42       72.74      3.83 o 
   4   4   6      894.78      913.59     13.66 o 
   5   4   6     1106.70     1175.90     50.32 o 
   6   4   6     1142.49     1182.59     18.72 o 
   7   4   6      157.98      172.66      7.71 o 
   8   4   6       11.76        8.10      5.68 o 
   9   4   6       23.29       21.64     12.75 o 
  -7   5   6       27.29       11.64     11.38 o 
  -6   5   6      184.10      180.81     17.08 o 
  -5   5   6      328.98      349.46      8.76 o 
  -4   5   6       62.00       63.52      5.30 o 
  -3   5   6      149.30      145.34      5.66 o 
  -2   5   6       84.07       79.36      4.58 o 
  -1   5   6      765.68      676.17      9.87 o 
   0   5   6     1529.24     1579.87     24.81 o 
   1   5   6     1024.27     1017.91     17.43 o 
   2   5   6      302.99      326.63      9.31 o 
   3   5   6      183.68      216.05      5.33 o 
   4   5   6      354.99      382.70      7.84 o 
   5   5   6      390.12      421.10      9.12 o 
   6   5   6      897.61      919.03     17.75 o 
   7   5   6      110.26      124.02      7.02 o 
   8   5   6        1.87        5.70      6.00 o 
   9   5   6       47.59       57.02      8.26 o 
  -7   6   6       36.55       44.54      9.07 o 
  -6   6   6       64.35       75.33      8.97 o 
  -5   6   6      282.04      288.71     10.93 o 
  -4   6   6      371.98      357.08      9.02 o 
  -3   6   6      231.72      239.16      6.91 o 
  -2   6   6       44.07       41.48      4.00 o 
  -1   6   6      858.96      893.07     17.26 o 
   0   6   6      971.29      987.85     17.92 o 
   1   6   6     1228.85     1187.67     20.33 o 
   2   6   6       90.98       81.07      5.45 o 
   3   6   6       29.10       27.31      2.94 o 
   4   6   6        9.08       10.77      3.79 o 
   5   6   6       15.50       24.10      4.60 o 
   6   6   6      505.87      549.12     13.00 o 
   7   6   6      155.59      148.85      8.46 o 
   8   6   6        5.87       12.35      6.21 o 
   9   6   6       24.88       24.74     10.50 o 
  -7   7   6        2.75      -11.10     12.27 o 
  -6   7   6       54.83       86.64     14.71 o 
  -5   7   6      325.08      315.89     18.93 o 
  -4   7   6      255.01      269.58     11.33 o 
  -3   7   6       30.83       30.47      6.69 o 
  -2   7   6        5.06        6.32      5.28 o 
  -1   7   6       90.31       91.09      7.28 o 
   0   7   6      569.81      561.62     13.07 o 
   1   7   6     1682.16     1836.42     29.41 o 
   2   7   6     1583.73     1620.80     26.44 o 
   3   7   6      101.30      101.22      6.49 o 
   4   7   6       91.08       87.09      8.94 o 
   5   7   6       12.02       11.08      6.92 o 
   6   7   6      129.54      148.46     11.09 o 
   7   7   6      440.69      449.26     18.25 o 
   8   7   6       47.13       44.35     10.29 o 
   9   7   6        4.33       15.70     10.15 o 
  -6   8   6       30.05       60.46     14.84 o 
  -5   8   6      122.83      143.74     16.34 o 
  -4   8   6      138.67      145.13     10.81 o 
  -3   8   6       97.04      111.68      9.27 o 
  -2   8   6        1.04        8.15      5.73 o 
  -1   8   6        0.84       -9.15      6.10 o 
   0   8   6      265.65      271.37      9.81 o 
   1   8   6      686.92      727.57     15.86 o 
   2   8   6      531.65      542.67     13.15 o 
   3   8   6       94.16       99.53      7.27 o 
   4   8   6       17.69       11.35      6.84 o 
   5   8   6      251.93      240.09     12.54 o 
   6   8   6       62.29       56.07      9.54 o 
   7   8   6      354.51      355.74     16.47 o 
   8   8   6      102.82      102.41     12.66 o 
  -5   9   6       75.05       77.46     15.44 o 
  -4   9   6       93.29      102.22     10.35 o 
  -3   9   6      123.95      138.56     10.42 o 
  -2   9   6       10.82       20.09      6.87 o 
  -1   9   6       36.29       27.92      6.93 o 
   0   9   6       43.77       46.82     21.98 o 
   1   9   6      143.00      143.61      8.39 o 
   2   9   6     1191.78     1213.43     22.81 o 
   3   9   6      286.28      289.58     10.32 o 
   4   9   6       12.00       12.33      5.59 o 
   5   9   6      416.65      389.46     16.24 o 
   6   9   6       13.21        8.92      8.05 o 
   7   9   6      136.78      139.42     12.09 o 
   8   9   6      144.43      148.94     13.29 o 
  -5  10   6       10.93       16.52     13.47 o 
  -4  10   6       70.50       75.41     14.72 o 
  -3  10   6      149.49      147.99     10.48 o 
  -2  10   6      138.10      156.46     10.43 o 
  -1  10   6       17.33       21.49     14.98 o 
   0  10   6       74.78       78.91      9.34 o 
   1  10   6      297.77      313.54     11.46 o 
   2  10   6      561.78      564.98     14.74 o 
   3  10   6      157.13      151.86      8.82 o 
   4  10   6       21.09       18.12      6.48 o 
   5  10   6      114.77      118.20     11.20 o 
   6  10   6        9.23        1.91      8.00 o 
   7  10   6       76.09       66.61     11.23 o 
   8  10   6      110.71      130.11     14.07 o 
  -4  11   6       57.66       61.59     15.18 o 
  -3  11   6      100.85      109.75     10.78 o 
  -2  11   6       10.35       13.70      7.76 o 
  -1  11   6       57.83       47.66      8.24 o 
   0  11   6       36.57       45.44      8.83 o 
   1  11   6       10.04       16.22      7.01 o 
   2  11   6       64.85       63.68      8.12 o 
   3  11   6      177.19      174.49      9.61 o 
   4  11   6      187.59      200.37     11.20 o 
   5  11   6        0.61       -4.48      8.58 o 
   6  11   6       31.16       21.31      9.79 o 
   7  11   6       32.88       32.59     10.46 o 
  -2  12   6       65.56       49.85      9.21 o 
  -1  12   6        4.66       -3.22      7.08 o 
   0  12   6        4.75       -5.10      6.87 o 
   1  12   6        1.95       -4.07      6.77 o 
   2  12   6       10.00       12.38      7.26 o 
   3  12   6      148.36      150.18      9.64 o 
   4  12   6      185.81      190.49     10.59 o 
   5  12   6       24.56       25.37     10.95 o 
   6  12   6        6.89       -3.36      9.59 o 
  -1  13   6        5.73       24.00      8.40 o 
   0  13   6        2.73        0.45      7.44 o 
   1  13   6        6.86       11.26      7.78 o 
   2  13   6        4.72       -0.20     11.62 o 
   3  13   6       48.03       47.94      8.77 o 
   4  13   6      136.09      142.12     19.63 o 
   5  13   6       56.86       71.05     12.96 o 
  -3  -8   7       16.17        3.21     10.65 o 
  -2  -8   7        3.30       -3.66      9.76 o 
  -1  -8   7       37.21       28.28     10.74 o 
   0  -8   7       83.06       66.45     12.10 o 
   1  -8   7       36.09       52.83     22.03 o 
  -5  -7   7        2.09       -3.77      9.17 o 
  -4  -7   7       59.76       66.82     11.60 o 
  -3  -7   7        4.23        6.61      9.58 o 
  -2  -7   7        3.13       -7.23      8.41 o 
  -1  -7   7        5.46       -0.07      8.61 o 
   0  -7   7       40.64       36.53      9.44 o 
   2  -7   7       52.94       56.65     21.50 o 
   3  -7   7        5.85       23.70     20.01 o 
  -6  -6   7       32.84       37.24     11.39 o 
  -5  -6   7       89.71      106.91     12.58 o 
  -4  -6   7      252.43      261.55     16.15 o 
  -3  -6   7       69.90       68.37     10.46 o 
  -2  -6   7        7.38       -1.66      8.04 o 
  -1  -6   7       39.34       43.11      8.94 o 
   0  -6   7      195.61      221.95     13.53 o 
   1  -6   7      116.27      136.40     11.77 o 
   2  -6   7      148.98      122.96     23.03 o 
   3  -6   7        0.69       10.78     18.25 o 
   4  -6   7       12.32        4.81      9.90 o 
  -7  -5   7        8.83        8.65     10.33 o 
  -6  -5   7      158.44      168.11     14.80 o 
  -5  -5   7      182.43      193.81     14.42 o 
  -4  -5   7      278.02      321.68     16.16 o 
  -3  -5   7      104.37      126.84     11.58 o 
  -2  -5   7      113.44      102.93     10.75 o 
  -1  -5   7      175.13      216.98     12.90 o 
   0  -5   7      148.88      147.15     11.45 o 
   1  -5   7       39.85       35.69      7.66 o 
   2  -5   7      238.07      139.68     23.14 o 
   3  -5   7       48.66       23.80     17.80 o 
   4  -5   7       29.74       16.31      9.40 o 
   5  -5   7       26.93       28.39     10.96 o 
  -7  -4   7        0.54       -2.14      9.11 o 
  -6  -4   7      105.99      123.78     12.46 o 
  -5  -4   7      204.14      213.24     14.03 o 
  -4  -4   7      177.20      209.90     13.18 o 
  -3  -4   7       96.93       95.86     10.08 o 
  -2  -4   7        0.19        1.94      6.40 o 
  -1  -4   7       71.40       73.09      8.60 o 
   0  -4   7       91.14       83.71      8.95 o 
   1  -4   7       20.36        9.78      6.38 o 
   2  -4   7      518.03      486.79     25.94 o 
   3  -4   7      198.38      177.53     11.29 o 
   4  -4   7       15.30        1.40      8.35 o 
   5  -4   7       39.56       33.58     10.14 o 
   6  -4   7       61.30       55.68     11.97 o 
  -7  -3   7        2.30        1.15      8.22 o 
  -6  -3   7       53.76       46.40      9.59 o 
  -5  -3   7      175.28      175.67     12.17 o 
  -4  -3   7      417.70      419.90     16.85 o 
  -3  -3   7      107.91      114.54      9.98 o 
  -2  -3   7       81.04       84.34      8.52 o 
  -1  -3   7       14.00       13.72      5.86 o 
   0  -3   7      182.27      188.89     10.51 o 
   1  -3   7      141.04      137.80      9.29 o 
   2  -3   7      185.60      182.42      8.65 o 
   3  -3   7      162.18      133.38     18.70 o 
   4  -3   7        0.31        2.76      7.94 o 
   5  -3   7       42.25       26.41     18.72 o 
   6  -3   7      129.21      110.43     12.63 o 
  -8  -2   7       49.30       38.53     13.97 o 
  -7  -2   7        6.78       11.48      6.58 o 
  -6  -2   7       93.97       89.06     10.25 o 
  -5  -2   7       28.03       29.94      7.86 o 
  -4  -2   7      193.70      185.62     11.59 o 
  -3  -2   7      236.36      236.92     12.15 o 
  -2  -2   7      349.11      370.85     14.15 o 
  -1  -2   7       49.82       49.18      6.68 o 
   0  -2   7      161.51      168.71      9.34 o 
   1  -2   7      540.34      526.11     15.76 o 
   2  -2   7       84.10       78.69     10.06 o 
   3  -2   7      177.09      198.22      6.96 o 
   4  -2   7        7.65        0.20      7.61 o 
   5  -2   7        1.08       -6.10      8.18 o 
   6  -2   7       37.57       38.71      9.99 o 
   7  -2   7       33.69       36.28     11.23 o 
  -8  -1   7       48.10       59.92     14.10 o 
  -7  -1   7       36.07       37.14      7.08 o 
  -6  -1   7        0.26       -8.33      6.51 o 
  -5  -1   7        9.99        1.56      6.69 o 
  -4  -1   7      369.10      379.70     14.91 o 
  -3  -1   7      844.69      882.80     23.70 o 
  -2  -1   7      405.94      428.72     14.90 o 
  -1  -1   7        0.61        1.30      4.35 o 
   0  -1   7      184.40      182.97      9.61 o 
   1  -1   7     1202.01     1314.09     20.19 o 
   2  -1   7      122.11      121.98      6.33 o 
   3  -1   7      263.74      247.68      7.24 o 
   4  -1   7       39.36       39.39      8.31 o 
   5  -1   7       17.77       -0.30     10.10 o 
   6  -1   7       38.04       27.70      9.15 o 
   7  -1   7       53.00       32.85     10.32 o 
  -8   0   7      150.94      153.38     16.93 o 
  -7   0   7      149.07      138.86      9.08 o 
  -6   0   7        3.28       -0.64      6.47 o 
  -5   0   7       99.08      107.64      9.59 o 
  -4   0   7      362.75      365.76     14.51 o 
  -3   0   7      942.98     1001.64     25.43 o 
  -2   0   7      727.49      746.66     20.42 o 
  -1   0   7        5.20        2.55      2.43 o 
   0   0   7       27.91       35.80      5.94 o 
   1   0   7      848.87      874.45     14.66 o 
   2   0   7      635.21      606.92     10.83 o 
   3   0   7      481.13      493.96      9.82 o 
   4   0   7      117.31       90.82      9.04 o 
   5   0   7      135.51      101.92     10.61 o 
   6   0   7       19.45       13.48      8.14 o 
   7   0   7       57.47       56.57     10.03 o 
   8   0   7       93.84       84.32     12.07 o 
  -8   1   7      127.82      160.99     17.15 o 
  -7   1   7       36.58       35.07     12.05 o 
  -6   1   7        5.42        1.02      8.17 o 
  -5   1   7       96.44      107.19      9.48 o 
  -4   1   7      220.53      228.45     11.60 o 
  -3   1   7     1427.78     1403.64     31.03 o 
  -2   1   7     1750.58     1770.62     26.22 o 
  -1   1   7      341.63      349.26      7.97 o 
   0   1   7      147.61      157.22      5.37 o 
   1   1   7      281.18      286.67      7.21 o 
   2   1   7      357.20      356.15      6.50 o 
   3   1   7     1408.00     1390.61     18.99 o 
   4   1   7      778.52      829.66     13.17 o 
   5   1   7      252.60      228.99     10.68 o 
   6   1   7        9.58       14.93      7.78 o 
   7   1   7      123.47      125.59     11.22 o 
   8   1   7       42.88       52.91     10.35 o 
  -8   2   7       69.24       85.07     15.01 o 
  -7   2   7      147.13      173.37     15.69 o 
  -6   2   7       61.25       73.83      9.40 o 
  -5   2   7      116.90      119.22      7.33 o 
  -4   2   7      164.75      162.46     13.23 o 
  -3   2   7     1142.77     1163.19     28.13 o 
  -2   2   7      544.64      532.46      8.76 o 
  -1   2   7      607.22      684.21     10.12 o 
   0   2   7       92.15       75.22      3.49 o 
   1   2   7       28.21       26.28      3.17 o 
   2   2   7      662.03      735.39     10.78 o 
   3   2   7     2251.47     2289.44     33.89 o 
   4   2   7      966.87      990.06     12.78 o 
   5   2   7       62.22       67.00      7.96 o 
   6   2   7        8.48        2.38      6.61 o 
   7   2   7       69.98       80.98     17.12 o 
   8   2   7        1.34        1.97      8.41 o 
  -8   3   7       81.26       80.55     15.03 o 
  -7   3   7      219.11      210.12     15.97 o 
  -6   3   7      308.79      300.09     11.91 o 
  -5   3   7       24.39       23.54      4.40 o 
  -4   3   7       63.09       66.93      4.73 o 
  -3   3   7       44.83       40.89      3.89 o 
  -2   3   7      564.13      526.82      9.40 o 
  -1   3   7     2450.70     2408.46    147.38 o 
   0   3   7      347.16      339.50     10.81 o 
   1   3   7      113.24      132.54      7.26 o 
   2   3   7      225.78      230.77      8.10 o 
   3   3   7      534.97      577.83     12.24 o 
   4   3   7      603.70      606.51     12.85 o 
   5   3   7      161.06      161.23      6.89 o 
   6   3   7        9.96        8.90      4.87 o 
   7   3   7       70.53       77.07      9.36 o 
   8   3   7       76.11       84.23     10.49 o 
   9   3   7       38.64       49.13     10.59 o 
  -7   4   7      202.27      178.00     15.19 o 
  -6   4   7      793.29      753.64     17.65 o 
  -5   4   7      116.47      119.31      9.50 o 
  -4   4   7        1.07       -2.73      2.92 o 
  -3   4   7      235.26      237.60      5.64 o 
  -2   4   7      614.82      597.39     10.39 o 
  -1   4   7     1679.67     1792.61     30.72 o 
   0   4   7     1130.66     1114.90     18.56 o 
   1   4   7       98.18       94.05      5.55 o 
   2   4   7       15.40        9.28      3.90 o 
   3   4   7      192.14      201.07      5.80 o 
   4   4   7      663.37      648.00     13.85 o 
   5   4   7      315.76      343.55     10.33 o 
   6   4   7        1.02       -3.47      4.46 o 
   7   4   7       49.63       66.42      6.66 o 
   8   4   7       96.65      126.96     16.86 o 
   9   4   7       40.85       58.08     15.40 o 
  -7   5   7      104.79      102.10     10.33 o 
  -6   5   7      207.04      215.80     15.49 o 
  -5   5   7        9.45        6.76      4.40 o 
  -4   5   7      104.22      102.50      5.72 o 
  -3   5   7       63.15       80.82      4.35 o 
  -2   5   7      161.28      155.61      5.43 o 
  -1   5   7     1697.04     1678.82     20.36 o 
   0   5   7     1951.46     2096.95     31.82 o 
   1   5   7      154.67      157.26      7.46 o 
   2   5   7      138.66      129.53      8.22 o 
   3   5   7      236.45      236.06      6.23 o 
   4   5   7      155.44      175.72      6.04 o 
   5   5   7      603.04      598.84     18.33 o 
   6   5   7      605.48      607.95     12.09 o 
   7   5   7       52.90       68.87     10.23 o 
   8   5   7       96.93      125.79     15.57 o 
   9   5   7       47.48       61.08      8.82 o 
  -7   6   7        3.38        6.53     11.59 o 
  -6   6   7        6.10        2.97     10.31 o 
  -5   6   7      163.20      161.93      9.14 o 
  -4   6   7       27.35       25.68      4.06 o 
  -3   6   7       48.73       48.02      4.68 o 
  -2   6   7      130.06      122.37     14.83 o 
  -1   6   7      507.24      499.36     12.28 o 
   0   6   7     1434.30     1473.68     24.51 o 
   1   6   7       82.44       85.20      5.81 o 
   2   6   7       41.63       59.99      5.43 o 
   3   6   7      172.41      155.91      9.75 o 
   4   6   7      941.18      944.27     25.19 o 
   5   6   7     1527.27     1517.26     36.22 o 
   6   6   7     1024.64     1006.94     28.29 o 
   7   6   7       67.90       71.48     10.71 o 
   8   6   7       52.14       41.91     10.45 o 
   9   6   7       43.26       47.81     11.80 o 
  -6   7   7       84.02       83.47     14.64 o 
  -5   7   7      210.58      228.12     16.83 o 
  -4   7   7      143.36      142.49     12.45 o 
  -3   7   7        0.56       -8.41      5.74 o 
  -2   7   7      184.22      175.75      8.57 o 
  -1   7   7       30.07       27.20      5.71 o 
   0   7   7      610.83      592.31     14.87 o 
   1   7   7      429.39      423.73     11.24 o 
   2   7   7      125.18      119.50      6.94 o 
   3   7   7      323.51      345.33     11.50 o 
   4   7   7      414.01      414.03     15.90 o 
   5   7   7      165.64      171.92     11.73 o 
   6   7   7      451.68      416.73     17.09 o 
   7   7   7      103.18      127.48     11.36 o 
   8   7   7        0.51       -4.55      8.46 o 
  -6   8   7       46.71       47.20     13.93 o 
  -5   8   7      144.97      150.79     16.70 o 
  -4   8   7      106.84      103.85      9.93 o 
  -3   8   7       20.01       24.11      9.69 o 
  -2   8   7      117.68      117.73      9.06 o 
  -1   8   7       25.84       29.26      6.28 o 
   0   8   7       70.37       90.90      7.50 o 
   1   8   7      578.62      611.97     14.63 o 
   2   8   7      194.91      197.85      8.73 o 
   3   8   7      169.68      137.94     18.27 o 
   4   8   7        4.21       -2.96      6.56 o 
   5   8   7        5.24       -1.13      7.13 o 
   6   8   7      309.28      312.42     15.38 o 
   7   8   7      119.38      132.17     12.05 o 
   8   8   7       10.03       18.07      9.96 o 
  -5   9   7       55.70       63.32     14.34 o 
  -4   9   7       26.57       31.62      8.38 o 
  -3   9   7       20.29       20.11      9.18 o 
  -2   9   7       10.48        5.82      6.58 o 
  -1   9   7       60.01       63.56      7.76 o 
   0   9   7      152.96      168.62      9.05 o 
   1   9   7     1313.81     1323.09     29.18 o 
   2   9   7      823.14      839.31     18.15 o 
   3   9   7      109.51      116.22      7.77 o 
   4   9   7       91.06       84.16      7.79 o 
   5   9   7       29.67       24.02      8.56 o 
   6   9   7      164.20      148.24     12.20 o 
   7   9   7       67.01       69.21     11.07 o 
   8   9   7       70.49       64.72     11.98 o 
  -4  10   7       14.44       19.21      8.56 o 
  -3  10   7       20.77       24.35      8.20 o 
  -2  10   7        1.31       -4.59      6.86 o 
  -1  10   7      136.85      136.71      9.84 o 
   0  10   7      154.16      166.26     10.38 o 
   1  10   7      176.04      187.61      9.80 o 
   2  10   7      190.97      195.04      9.71 o 
   3  10   7       16.52       17.67      6.73 o 
   4  10   7      204.39      200.05      9.64 o 
   5  10   7       44.82       42.09      9.95 o 
   6  10   7       60.46       48.94     10.40 o 
   7  10   7      131.68      118.72     13.29 o 
  -4  11   7       13.50       17.20     13.77 o 
  -3  11   7       18.36       18.11      8.26 o 
  -2  11   7        4.93        1.32      7.37 o 
  -1  11   7        7.72       13.13      7.58 o 
   0  11   7       21.69       21.52      7.58 o 
   1  11   7       46.11       54.10      8.56 o 
   2  11   7       31.02       36.13      7.57 o 
   3  11   7       12.27        7.90      7.07 o 
   4  11   7       34.76       38.36      7.96 o 
   5  11   7       86.99       73.29     11.59 o 
   6  11   7       31.11       26.94     10.18 o 
   7  11   7       98.95       95.32     13.05 o 
  -2  12   7       12.11       22.62      8.62 o 
  -1  12   7        1.13        2.92      7.59 o 
   0  12   7       44.53       47.67      8.65 o 
   1  12   7       23.74       26.06      7.98 o 
   2  12   7       20.74       11.16      7.26 o 
   3  12   7       22.89       19.61     11.32 o 
   4  12   7       17.08        7.78     12.71 o 
   5  12   7       27.18       15.90     10.88 o 
   6  12   7       14.10       19.69     11.03 o 
  -1  13   7        1.28        2.77      7.90 o 
   0  13   7        6.16        7.33      9.53 o 
   1  13   7       15.51       15.96      8.16 o 
   2  13   7       64.04       81.43      9.95 o 
   3  13   7       66.32       71.79      9.67 o 
   4  13   7       71.90       60.51      9.35 o 
  -3  -7   8       12.32        8.40      9.72 o 
  -2  -7   8       30.09       47.26     11.29 o 
  -1  -7   8      119.23      115.97     12.96 o 
   0  -7   8       57.00       55.28     11.11 o 
   1  -7   8        8.38       24.45     20.86 o 
  -5  -6   8       34.96       28.00     10.82 o 
  -4  -6   8       23.88       30.13     10.05 o 
  -3  -6   8        3.85        0.60      9.00 o 
  -2  -6   8       62.84       78.19     11.20 o 
  -1  -6   8      158.54      158.69     13.79 o 
   0  -6   8       29.62       26.07      8.63 o 
   1  -6   8        0.69        2.82      8.06 o 
   2  -6   8       20.98       46.60     20.77 o 
   3  -6   8       10.92       17.09     19.93 o 
  -6  -5   8       39.49       45.40     11.45 o 
  -5  -5   8      125.29      157.46     14.36 o 
  -4  -5   8       51.59       54.96     10.65 o 
  -3  -5   8        4.38        5.00      8.36 o 
  -2  -5   8        2.62       -2.87      7.65 o 
  -1  -5   8       85.80      102.84     10.74 o 
   0  -5   8      120.91      138.46     11.88 o 
   1  -5   8       54.32       54.24      8.66 o 
   2  -5   8       15.47       -0.29     18.12 o 
   3  -5   8       19.25       27.78     19.54 o 
   4  -5   8       36.82       30.05     21.04 o 
  -6  -4   8      161.65      178.52     14.85 o 
  -5  -4   8      172.84      179.66     13.93 o 
  -4  -4   8      177.07      185.00     13.57 o 
  -3  -4   8        0.49       -9.50      6.33 o 
  -2  -4   8       81.60       75.40      9.83 o 
  -1  -4   8      323.02      342.75     15.22 o 
   0  -4   8      328.82      327.57     14.50 o 
   1  -4   8      194.26      205.14     11.93 o 
   2  -4   8       30.92       50.18     19.56 o 
   3  -4   8       11.32       -0.46     17.29 o 
   4  -4   8        3.23        7.89      9.42 o 
   5  -4   8       26.37       28.11     10.70 o 
  -7  -3   8       47.67       45.38     10.83 o 
  -6  -3   8      255.88      260.85     15.80 o 
  -5  -3   8      346.89      336.22     16.61 o 
  -4  -3   8      132.04      150.25     12.24 o 
  -3  -3   8      119.46      101.19     10.40 o 
  -2  -3   8      291.32      266.06     13.35 o 
  -1  -3   8      108.81      112.80      9.73 o 
   0  -3   8      384.51      397.85     15.36 o 
   1  -3   8      610.15      632.73     19.25 o 
   2  -3   8      678.99      677.23     30.41 o 
   3  -3   8        0.54       -6.57      7.84 o 
   4  -3   8       29.96       26.56      9.27 o 
   5  -3   8       64.64       45.27     10.87 o 
   6  -3   8       39.72       38.59     11.49 o 
  -7  -2   8       14.91        7.80      8.48 o 
  -6  -2   8      184.65      186.60     13.71 o 
  -5  -2   8      132.76      135.51     11.86 o 
  -4  -2   8       88.18      111.54     10.70 o 
  -3  -2   8       30.15       32.89      7.82 o 
  -2  -2   8       32.61       29.83      7.29 o 
  -1  -2   8       28.21       36.96      7.14 o 
   0  -2   8      497.67      512.95     16.75 o 
   1  -2   8      759.25      740.48     20.42 o 
   2  -2   8      750.32      739.34     19.88 o 
   3  -2   8       45.38       31.05      8.67 o 
   4  -2   8       78.74       58.24      9.97 o 
   5  -2   8      160.28      148.37     44.17 o 
   6  -2   8       69.22       65.60     14.33 o 
  -7  -1   8        5.03        3.79      6.60 o 
  -6  -1   8       13.67       -0.06      7.72 o 
  -5  -1   8      228.17      206.04     12.92 o 
  -4  -1   8      595.89      562.95     19.39 o 
  -3  -1   8      660.15      627.67     20.07 o 
  -2  -1   8       53.34       62.58      8.00 o 
  -1  -1   8       38.99       32.17      6.66 o 
   0  -1   8       99.03      103.42      8.71 o 
   1  -1   8       14.01       23.94      3.60 o 
   2  -1   8      762.15      776.95     20.31 o 
   3  -1   8       10.58       10.80      4.28 o 
   4  -1   8      100.04       85.25     10.15 o 
   5  -1   8      297.83      263.03     12.89 o 
   6  -1   8       45.93       39.83      9.96 o 
   7  -1   8       47.11       43.68     25.14 o 
  -7   0   8        0.41       -4.62      6.40 o 
  -6   0   8        6.91        2.83      7.45 o 
  -5   0   8      135.15      124.38     10.99 o 
  -4   0   8     1048.57     1042.88     27.88 o 
  -3   0   8     1175.60     1186.86     29.85 o 
  -2   0   8      494.34      528.89     17.31 o 
  -1   0   8        0.40       -3.68      4.57 o 
   0   0   8      410.48      418.31     14.53 o 
   1   0   8      156.04      168.60      6.20 o 
   2   0   8      707.28      741.15     13.75 o 
   3   0   8      236.29      232.13      7.42 o 
   4   0   8        0.11       -0.64      7.17 o 
   5   0   8       52.49       41.40      8.89 o 
   6   0   8       43.54       32.30      9.47 o 
   7   0   8       65.32       67.93     11.11 o 
  -7   1   8        5.12        3.64      6.39 o 
  -6   1   8       14.86       15.19      6.31 o 
  -5   1   8       12.56       23.79      7.77 o 
  -4   1   8      825.99      852.21     24.12 o 
  -3   1   8     1025.01     1017.58     26.52 o 
  -2   1   8      246.62      235.62     11.56 o 
  -1   1   8      466.60      494.72     15.90 o 
   0   1   8     1468.81     1571.14     23.60 o 
   1   1   8      242.38      230.06      6.98 o 
   2   1   8      201.72      199.32      6.23 o 
   3   1   8     1361.35     1383.89     16.65 o 
   4   1   8      437.34      451.17     13.87 o 
   5   1   8        1.44       -5.66      6.90 o 
   6   1   8      261.72      256.36     12.57 o 
   7   1   8      140.87      161.36     19.64 o 
   8   1   8       85.03       73.59     11.69 o 
  -7   2   8       25.33       27.68     12.42 o 
  -6   2   8       72.61       83.40      7.74 o 
  -5   2   8        7.81       -0.14      5.19 o 
  -4   2   8       57.45       68.37      8.59 o 
  -3   2   8      149.66      139.80      9.96 o 
  -2   2   8      167.16      171.53      5.47 o 
  -1   2   8        0.37       -4.11      2.97 o 
   0   2   8      186.70      220.70      6.92 o 
   1   2   8      732.74      795.58     16.80 o 
   2   2   8      295.77      308.82      7.41 o 
   3   2   8     1733.39     1693.06     20.30 o 
   4   2   8      801.74      776.94     15.08 o 
   5   2   8        0.27       -6.63      4.42 o 
   6   2   8      382.52      387.47     13.81 o 
   7   2   8      162.91      162.62     12.03 o 
   8   2   8      189.53      206.42     13.02 o 
  -7   3   8       80.38       60.41     13.47 o 
  -6   3   8        5.50        8.65      6.04 o 
  -5   3   8        4.60        5.66      5.36 o 
  -4   3   8       13.68       18.43      3.41 o 
  -3   3   8      467.13      486.33      9.21 o 
  -2   3   8     1654.87     1645.32     21.00 o 
  -1   3   8      459.26      451.51      8.32 o 
   0   3   8        1.79       -1.82      1.99 o 
   1   3   8      895.11      939.43     19.54 o 
   2   3   8      562.44      572.19     10.26 o 
   3   3   8      662.74      697.36     10.11 o 
   4   3   8      468.01      472.07      9.16 o 
   5   3   8      100.84       93.36      6.42 o 
   6   3   8      323.82      335.94      9.86 o 
   7   3   8      263.63      270.12     10.19 o 
   8   3   8       69.51       78.41      8.19 o 
  -7   4   8      144.99      127.75     15.01 o 
  -6   4   8        0.70       -3.14      5.66 o 
  -5   4   8      251.44      244.06      7.77 o 
  -4   4   8      311.11      306.82      6.80 o 
  -3   4   8      168.21      149.78      9.29 o 
  -2   4   8      762.50      776.94     15.39 o 
  -1   4   8     1088.38     1106.02     15.56 o 
   0   4   8      157.69      171.55      6.77 o 
   1   4   8      299.46      356.67      9.26 o 
   2   4   8      446.39      481.61     13.39 o 
   3   4   8      295.56      322.47      7.58 o 
   4   4   8      110.75      117.97      6.11 o 
   5   4   8      233.10      197.01     21.74 o 
   6   4   8        1.92       -1.51      4.84 o 
   7   4   8       17.93       19.45      5.91 o 
   8   4   8        1.40        2.58      6.13 o 
  -7   5   8       45.60       33.91     12.34 o 
  -6   5   8        1.55      -10.02      6.68 o 
  -5   5   8       40.97       36.26      5.31 o 
  -4   5   8       10.12        5.72      3.63 o 
  -3   5   8       62.68       71.92      6.38 o 
  -2   5   8      191.46      204.29      6.06 o 
  -1   5   8     1035.83     1055.85     19.02 o 
   0   5   8      409.11      408.92     13.96 o 
   1   5   8       11.20        6.09      4.14 o 
   2   5   8      272.53      277.55     13.87 o 
   3   5   8      385.18      396.98      8.02 o 
   4   5   8      176.34      192.76      6.48 o 
   5   5   8      576.91      599.52     15.90 o 
   6   5   8      265.38      270.92      8.74 o 
   7   5   8       34.09       47.64     13.02 o 
   8   5   8       68.85       79.99     12.42 o 
  -7   6   8       92.02       98.00     15.51 o 
  -6   6   8      245.90      230.98     17.09 o 
  -5   6   8        0.41       -1.62      5.36 o 
  -4   6   8       23.58       16.57      4.77 o 
  -3   6   8      182.61      193.94      7.59 o 
  -2   6   8       21.43       23.67      5.78 o 
  -1   6   8      473.40      465.43     12.02 o 
   0   6   8      415.30      451.90     11.58 o 
   1   6   8        0.96        7.02      4.60 o 
   2   6   8      195.19      203.99      7.97 o 
   3   6   8      777.79      744.24     21.42 o 
   4   6   8      245.53      264.44     12.97 o 
   5   6   8       95.03       84.72     10.03 o 
   6   6   8       73.50       78.21     10.56 o 
   7   6   8       39.54       49.12     10.33 o 
   8   6   8      160.87      169.16     13.96 o 
  -6   7   8       71.53      106.84     15.07 o 
  -5   7   8        0.39       -4.90      9.86 o 
  -4   7   8        1.05       -6.74      4.50 o 
  -3   7   8      154.42      148.64      8.90 o 
  -2   7   8       95.55      106.00      8.40 o 
  -1   7   8      158.72      174.05      8.38 o 
   0   7   8      153.15      151.99     10.04 o 
   1   7   8        0.09        1.34      4.94 o 
   2   7   8       30.13       22.51      5.39 o 
   3   7   8      121.21      131.91     11.45 o 
   4   7   8      167.62      139.98     10.46 o 
   5   7   8      189.88      178.47     11.99 o 
   6   7   8       43.86       53.21      9.82 o 
   7   7   8        0.08       -0.94      7.76 o 
   8   7   8       81.71       84.29     12.69 o 
  -6   8   8       39.98       59.00     14.11 o 
  -5   8   8       49.43       57.21     13.35 o 
  -4   8   8        0.00      -14.80      9.87 o 
  -3   8   8      169.65      152.97      9.57 o 
  -2   8   8      217.78      204.44      9.86 o 
  -1   8   8       77.87       74.65      7.78 o 
   0   8   8       27.72       34.43      8.00 o 
   1   8   8       78.57       78.99      7.44 o 
   2   8   8       41.22       48.83      6.61 o 
   3   8   8      275.50      296.39     10.40 o 
   4   8   8      498.22      505.19     18.63 o 
   5   8   8      357.93      331.85     15.52 o 
   6   8   8       50.69       50.77      9.94 o 
   7   8   8        9.14        5.27      8.63 o 
   8   8   8       23.67       24.98     10.83 o 
  -5   9   8       27.43       17.56     12.64 o 
  -4   9   8        0.72       -2.04      7.15 o 
  -3   9   8       59.71       67.16      8.95 o 
  -2   9   8       97.69      103.60      9.38 o 
  -1   9   8      131.91      130.86      9.24 o 
   0   9   8      123.15      130.72      8.51 o 
   1   9   8        2.63       -1.79      5.69 o 
   2   9   8        5.86       -2.65      6.00 o 
   3   9   8       76.39       80.45     10.23 o 
   4   9   8      177.24      174.48     12.33 o 
   5   9   8      268.66      265.62     14.46 o 
   6   9   8      105.21       96.87     12.06 o 
   7   9   8       14.30       12.14      9.10 o 
   8   9   8        4.23       -1.64      9.41 o 
  -4  10   8       23.75       21.94      8.71 o 
  -3  10   8        0.89       -7.14      7.11 o 
  -2  10   8       83.03       89.28      9.48 o 
  -1  10   8       60.22       74.88     10.55 o 
   0  10   8       88.49       90.37      9.04 o 
   1  10   8       29.44       35.89      7.44 o 
   2  10   8       27.30       18.50      7.12 o 
   3  10   8        4.18       -1.69      6.39 o 
   4  10   8       77.05       70.11      8.87 o 
   5  10   8      159.59      171.60     13.00 o 
   6  10   8      134.35      115.08     13.06 o 
   7  10   8        4.60        6.95      9.41 o 
  -3  11   8        8.31        0.84      7.89 o 
  -2  11   8       11.09        8.57      7.78 o 
  -1  11   8       98.21      103.62     10.17 o 
   0  11   8      321.17      323.23     12.97 o 
   1  11   8      227.80      208.82     16.36 o 
   2  11   8        0.33       -1.31      6.49 o 
   3  11   8        5.16        0.94      6.87 o 
   4  11   8       47.33       37.07      8.03 o 
   5  11   8       12.15       11.31      9.72 o 
   6  11   8       99.79       76.92     12.39 o 
  -2  12   8        7.56       -3.33      7.85 o 
  -1  12   8       90.55       78.09      9.84 o 
   0  12   8      118.75      128.48     11.03 o 
   1  12   8      114.76      124.22     11.89 o 
   2  12   8        3.44       -4.09      7.13 o 
   3  12   8        8.41        9.43      7.43 o 
   4  12   8       13.79        9.60      7.76 o 
   5  12   8        3.19       -0.84     10.72 o 
   0  13   8       32.11       31.84      8.90 o 
   1  13   8       59.21       53.49      9.66 o 
   2  13   8       10.46        9.76      7.90 o 
   3  13   8        1.55       -4.55      7.42 o 
   4  13   8       56.13       51.75      9.44 o 
  -3  -6   9       34.24       32.40     11.03 o 
  -2  -6   9      163.19      179.63     15.26 o 
  -1  -6   9       82.04       95.40     12.10 o 
   0  -6   9        1.10       -4.43      8.54 o 
  -4  -5   9       11.14       17.86      9.94 o 
  -3  -5   9        5.68        6.95      9.26 o 
  -2  -5   9       79.50      102.33     11.87 o 
  -1  -5   9      266.64      279.51     16.01 o 
   0  -5   9       61.28       65.49     10.06 o 
   1  -5   9        0.53       -8.92      6.88 o 
   2  -5   9       34.05       28.52     20.74 o 
   3  -5   9       53.46       43.55     21.15 o 
  -5  -4   9      139.95      135.70     13.44 o 
  -4  -4   9        1.24       -0.36      8.27 o 
  -3  -4   9       35.48       21.96      9.02 o 
  -2  -4   9       68.38       81.54     10.46 o 
  -1  -4   9      280.39      289.52     14.88 o 
   0  -4   9      125.68      144.48     11.42 o 
   1  -4   9        1.46       -1.38      6.61 o 
   2  -4   9       42.02       66.23     21.34 o 
   3  -4   9       25.27       47.00     21.37 o 
   4  -4   9       36.85       37.66     21.34 o 
  -6  -3   9      154.85      171.72     14.81 o 
  -5  -3   9      224.84      259.18     15.94 o 
  -4  -3   9        2.39       10.28      8.15 o 
  -3  -3   9       79.02       74.11      9.93 o 
  -2  -3   9       37.13       54.72      9.10 o 
  -1  -3   9      138.58      154.30     11.59 o 
   0  -3   9      201.66      229.79     12.72 o 
   1  -3   9      169.72      169.80     11.33 o 
   2  -3   9       39.33       38.34      6.92 o 
   3  -3   9      120.03       72.24     20.31 o 
   4  -3   9      202.78      173.65     30.28 o 
   5  -3   9       52.59       27.37     11.25 o 
  -6  -2   9       87.41      100.37     12.28 o 
  -5  -2   9      214.78      228.03     14.79 o 
  -4  -2   9       40.06       45.15      9.32 o 
  -3  -2   9      126.16      126.68     11.29 o 
  -2  -2   9       94.09      125.30     11.03 o 
  -1  -2   9       99.92      123.98     10.52 o 
   0  -2   9      188.71      218.88     12.23 o 
   1  -2   9      603.03      602.59     18.79 o 
   2  -2   9        4.76        1.33      5.12 o 
   3  -2   9       29.04       51.21     19.63 o 
   4  -2   9      117.84       86.35     24.07 o 
   5  -2   9       59.41       49.81     11.03 o 
   6  -2   9       67.61       60.12     14.42 o 
  -7  -1   9       68.88       69.10      8.84 o 
  -6  -1   9       62.72       60.32     10.36 o 
  -5  -1   9      101.63      109.41     11.51 o 
  -4  -1   9       48.44       57.21      9.41 o 
  -3  -1   9       19.97       20.04      7.55 o 
  -2  -1   9       47.21       57.56      8.41 o 
  -1  -1   9      182.78      200.03     11.93 o 
   0  -1   9      368.78      371.98     14.85 o 
   1  -1   9     1656.02     1703.06     38.02 o 
   2  -1   9      630.79      656.01     19.10 o 
   3  -1   9       13.48       20.32     17.04 o 
   4  -1   9      199.70      193.48     11.84 o 
   5  -1   9      113.49      100.86     17.67 o 
   6  -1   9       77.19       57.22     23.74 o 
  -7   0   9       49.91       50.37      8.37 o 
  -6   0   9        8.72        2.37      8.40 o 
  -5   0   9       38.84       38.61      9.16 o 
  -4   0   9      328.51      336.76     15.79 o 
  -3   0   9      130.85      128.13     11.02 o 
  -2   0   9       77.16       69.68      8.42 o 
  -1   0   9      779.90      812.41     22.98 o 
   0   0   9      707.46      705.19     20.62 o 
   1   0   9      384.68      415.86     14.90 o 
   2   0   9      372.49      397.88     10.03 o 
   3   0   9        8.98        8.73      4.59 o 
   4   0   9      161.07      140.45     13.44 o 
   5   0   9      154.80      143.48     31.20 o 
   6   0   9       67.31       56.29     16.37 o 
   7   0   9       35.18       24.32     17.40 o 
  -7   1   9        3.81       -3.98      8.45 o 
  -6   1   9       53.33       68.54      7.94 o 
  -5   1   9      167.00      143.75     12.00 o 
  -4   1   9      406.08      413.29     16.94 o 
  -3   1   9      251.00      238.12     12.84 o 
  -2   1   9       34.88       36.84      7.18 o 
  -1   1   9       84.28       96.76      9.01 o 
   0   1   9       14.07       17.97      3.72 o 
   1   1   9       19.58       23.09      3.86 o 
   2   1   9      294.48      308.84      7.95 o 
   3   1   9       34.99       35.81      3.82 o 
   4   1   9        0.39        3.82      4.84 o 
   5   1   9      165.58      154.37     12.43 o 
   6   1   9       80.34       84.10     10.69 o 
   7   1   9       76.71       68.69     11.25 o 
  -7   2   9       10.71        7.42     12.17 o 
  -6   2   9      109.68      129.71      9.30 o 
  -5   2   9      208.40      208.72      9.32 o 
  -4   2   9      197.82      201.26     12.56 o 
  -3   2   9      708.74      683.83     21.12 o 
  -2   2   9      389.76      389.05     15.17 o 
  -1   2   9        6.13        2.07      3.67 o 
   0   2   9      370.91      402.49      9.76 o 
   1   2   9        3.34        0.19      3.29 o 
   2   2   9      362.69      381.62      8.73 o 
   3   2   9      260.28      249.27      6.36 o 
   4   2   9      205.37      203.03      6.05 o 
   5   2   9      153.90      148.87      7.52 o 
   6   2   9      197.80      205.27      8.95 o 
   7   2   9      155.70      140.77     13.58 o 
  -7   3   9        6.20      -16.34     10.89 o 
  -6   3   9       37.46       39.70      7.24 o 
  -5   3   9      246.66      255.56     10.11 o 
  -4   3   9      382.85      357.09     15.24 o 
  -3   3   9      149.87      154.60     10.91 o 
  -2   3   9        0.67        0.15      3.00 o 
  -1   3   9      205.76      218.77      6.16 o 
   0   3   9      715.19      733.68     25.99 o 
   1   3   9      129.53      136.29      6.34 o 
   2   3   9      727.22      746.39     12.69 o 
   3   3   9      453.95      446.06      8.93 o 
   4   3   9      206.03      190.79      6.47 o 
   5   3   9      134.91      130.83      7.04 o 
   6   3   9      253.27      260.75     14.17 o 
   7   3   9       83.50       90.20      8.06 o 
   8   3   9       27.53       35.38      8.96 o 
  -7   4   9        0.06      -16.62     11.08 o 
  -6   4   9       32.78       24.63     13.32 o 
  -5   4   9       26.75       28.16      6.40 o 
  -4   4   9       32.40       35.00      6.02 o 
  -3   4   9       58.93       54.70      4.64 o 
  -2   4   9        2.36       -1.82      3.29 o 
  -1   4   9       10.94        4.90      2.51 o 
   0   4   9      556.51      545.57     11.26 o 
   1   4   9      770.46      786.43     15.22 o 
   2   4   9      721.44      757.53     16.02 o 
   3   4   9      180.77      201.11      6.67 o 
   4   4   9       16.30       11.69      4.50 o 
   5   4   9        4.68        1.92      4.54 o 
   6   4   9      144.10      151.49      7.62 o 
   7   4   9      213.43      229.89     10.55 o 
   8   4   9      227.05      234.52     12.56 o 
  -5   5   9        9.93       -3.51      7.09 o 
  -4   5   9      226.23      180.46     20.27 o 
  -3   5   9      232.73      221.03      8.96 o 
  -2   5   9      124.27      121.32      5.96 o 
  -1   5   9       38.73       50.16      6.55 o 
   0   5   9      108.83      131.65      7.08 o 
   1   5   9      697.64      738.54     15.11 o 
   2   5   9      223.94      253.14     12.02 o 
   3   5   9      107.60      108.21      9.29 o 
   4   5   9       11.14       14.91      6.84 o 
   5   5   9        8.53        9.21      7.15 o 
   6   5   9      164.41      143.83     12.10 o 
   7   5   9       99.38      113.06     12.90 o 
   8   5   9      136.83      167.32     15.90 o 
  -5   6   9       87.05       65.03     10.29 o 
  -4   6   9      346.25      333.80     11.29 o 
  -3   6   9      383.90      387.39      9.71 o 
  -2   6   9      237.98      232.28      9.40 o 
  -1   6   9       24.34       17.58      5.43 o 
   0   6   9       56.17       49.95      6.10 o 
   1   6   9      177.78      178.49      8.03 o 
   2   6   9      384.38      395.11     11.03 o 
   3   6   9      128.34      157.70     10.39 o 
   4   6   9        1.34        4.02      6.85 o 
   5   6   9       33.36       37.89      8.95 o 
   6   6   9        7.43        0.71      7.73 o 
   7   6   9        1.14       -0.95      8.29 o 
   8   6   9       54.45       64.50     12.31 o 
  -6   7   9       19.80       15.48     11.36 o 
  -5   7   9       19.13       12.70      6.42 o 
  -4   7   9      104.49       98.68     11.62 o 
  -3   7   9      240.22      251.14     11.89 o 
  -2   7   9      460.73      428.29     12.86 o 
  -1   7   9       58.63       64.39      7.18 o 
   0   7   9        0.01       -2.94      4.94 o 
   1   7   9       71.30       73.60      7.08 o 
   2   7   9      280.38      288.37      9.90 o 
   3   7   9      418.52      426.99     16.54 o 
   4   7   9      284.06      275.75     13.76 o 
   5   7   9      234.53      202.61     12.94 o 
   6   7   9        2.80        4.22      8.19 o 
   7   7   9       39.39       41.87     10.60 o 
   8   7   9       28.98       28.40     11.07 o 
  -5   8   9        1.31       -4.01      9.95 o 
  -4   8   9       29.26       16.67      5.68 o 
  -3   8   9      135.47      150.22     10.51 o 
  -2   8   9      217.89      211.37     10.16 o 
  -1   8   9       52.91       73.24      7.79 o 
   0   8   9       35.45       40.42      6.87 o 
   1   8   9       36.19       37.02      6.65 o 
   2   8   9      251.40      245.14      9.92 o 
   3   8   9      742.20      765.59     21.63 o 
   4   8   9      276.55      277.94     14.18 o 
   5   8   9       32.47       27.04      8.85 o 
   6   8   9       30.34       37.35      9.70 o 
   7   8   9      103.01       84.44     12.24 o 
  -5   9   9        0.13        6.21     11.50 o 
  -4   9   9        0.18      -10.26      6.95 o 
  -3   9   9       72.10       77.45      9.28 o 
  -2   9   9      122.62      143.18     10.38 o 
  -1   9   9      182.87      174.52      9.79 o 
   0   9   9        8.65        1.89      6.21 o 
   1   9   9       70.41       65.36      7.95 o 
   2   9   9       16.14       18.83      6.84 o 
   3   9   9      239.13      258.83     10.72 o 
   5   9   9       22.86       22.70      8.89 o 
   6   9   9        9.26       -1.17      8.33 o 
   7   9   9       98.77       69.88     12.24 o 
  -4  10   9        6.23        0.77     13.14 o 
  -3  10   9       81.85       76.65      9.64 o 
  -2  10   9       77.65       85.72      9.52 o 
  -1  10   9      159.97      147.92     15.86 o 
   0  10   9       61.95       58.21      8.53 o 
   1  10   9       10.60       -3.75      6.57 o 
   2  10   9        8.25       -0.24      6.84 o 
   3  10   9       65.49       57.44     16.93 o 
   6  10   9        0.61       -0.82      9.30 o 
   7  10   9       40.90       25.98     10.74 o 
  -3  11   9        9.87       13.52      8.30 o 
  -2  11   9       32.45       38.05      8.69 o 
  -1  11   9      145.83      141.98     11.24 o 
   0  11   9      122.98      112.95     10.40 o 
   1  11   9        0.81       -6.25      6.84 o 
   2  11   9        4.78       -3.90      7.01 o 
   3  11   9       57.69       56.06      8.74 o 
   4  11   9       94.04       95.36     15.69 o 
   6  11   9       46.83       42.30     11.57 o 
  -2  12   9        8.33       11.69      8.45 o 
  -1  12   9       81.91       88.22     19.99 o 
   0  12   9      209.77      222.23     12.06 o 
   1  12   9       22.20       14.95      8.20 o 
   2  12   9       13.84        1.83      7.56 o 
   3  12   9       91.01       77.90      9.71 o 
   4  12   9       50.15       49.84     10.47 o 
   5  12   9      152.13      177.54     15.62 o 
   1  13   9       10.09        2.19      8.03 o 
   2  13   9       11.09        2.06      8.15 o 
   3  13   9       39.16       29.32      8.82 o 
  -2  -5  10       97.77      100.40     12.64 o 
  -1  -5  10       65.82       73.82     11.40 o 
   0  -5  10        3.00       -2.63      7.95 o 
  -4  -4  10       30.17       16.62      9.76 o 
  -3  -4  10      104.66      107.34     12.47 o 
  -2  -4  10       58.15       56.25     10.37 o 
  -1  -4  10       17.05       14.04      8.21 o 
   0  -4  10       26.61       15.19      8.44 o 
   1  -4  10        1.44        0.01      7.34 o 
   2  -4  10      104.73       89.13     23.65 o 
   3  -4  10      101.06       63.63     22.87 o 
  -5  -3  10       16.36       18.57      9.75 o 
  -4  -3  10       11.59       20.73      9.22 o 
  -3  -3  10       40.86       55.22     10.23 o 
  -2  -3  10      144.00      154.63     12.77 o 
  -1  -3  10       59.42       76.10      9.98 o 
   0  -3  10       32.42       36.45      8.27 o 
   1  -3  10        1.41        1.14      6.90 o 
   2  -3  10       55.94       47.99     21.02 o 
   3  -3  10       30.09       30.04     20.86 o 
   4  -3  10        0.94        2.54     19.97 o 
  -5  -2  10       90.51       70.14     11.60 o 
  -4  -2  10       17.26        5.75      8.19 o 
  -3  -2  10      104.70      121.19     11.78 o 
  -2  -2  10      244.41      261.33     14.30 o 
  -1  -2  10       94.28      110.25     10.57 o 
   0  -2  10       10.75       14.42      6.82 o 
   1  -2  10       99.43       85.71      9.17 o 
   2  -2  10       43.70       32.63      6.74 o 
   3  -2  10       43.25       47.70     20.58 o 
   4  -2  10       68.92       57.63     21.52 o 
   5  -2  10       73.05       59.26     19.07 o 
  -6  -1  10       26.49       29.79      9.97 o 
  -5  -1  10       25.82       29.39      9.45 o 
  -4  -1  10       47.09       48.33      9.45 o 
  -3  -1  10       89.13      110.78     10.92 o 
  -2  -1  10       84.63      107.72     10.63 o 
  -1  -1  10      270.84      299.55     14.64 o 
   0  -1  10      235.69      252.86     13.25 o 
   1  -1  10       69.99       79.46      8.83 o 
   2  -1  10       51.02       60.24      9.39 o 
   3  -1  10      298.83      264.91     21.75 o 
   4  -1  10      250.25      225.00     18.85 o 
   5  -1  10       97.92       88.33     28.43 o 
  -6   0  10        2.83       -6.49      8.27 o 
  -5   0  10        3.38        6.06      7.96 o 
  -4   0  10        0.13       -2.19      7.36 o 
  -3   0  10       16.30       11.40      7.72 o 
  -2   0  10      111.15      126.42     11.29 o 
  -1   0  10      437.99      448.26     17.30 o 
   0   0  10       96.13      110.26      9.77 o 
   1   0  10        1.42        7.34      6.16 o 
   2   0  10      125.32      120.08     12.07 o 
   3   0  10       42.20       42.28      7.24 o 
   4   0  10      251.47      250.33     16.26 o 
   5   0  10      146.44      137.59     10.72 o 
   6   0  10       64.18       44.63     11.63 o 
  -6   1  10       54.97       54.59      7.97 o 
  -5   1  10       43.52       45.82      9.91 o 
  -4   1  10       20.61       12.21      7.59 o 
  -3   1  10        3.35       -0.43      6.97 o 
  -2   1  10       31.17       42.81      8.38 o 
  -1   1  10      308.95      329.74     14.91 o 
   0   1  10      380.10      382.55     15.25 o 
   1   1  10      481.19      524.10     17.67 o 
   2   1  10       36.59       40.82      4.58 o 
   3   1  10       11.86       12.72      4.27 o 
   4   1  10      141.14      141.64      7.80 o 
   5   1  10       89.93       97.17      9.33 o 
   6   1  10       43.14       36.01      7.46 o 
  -6   2  10      151.17      159.25     17.56 o 
  -5   2  10      180.38      164.77     13.19 o 
  -4   2  10       64.71       64.02      9.35 o 
  -3   2  10        1.71       -3.09      6.89 o 
  -2   2  10      155.96      164.08     11.22 o 
  -1   2  10      976.58      968.24     26.14 o 
   0   2  10      471.09      487.14     17.22 o 
   1   2  10      499.13      524.01     11.95 o 
   2   2  10       10.80        9.66      3.95 o 
   3   2  10       11.00       11.78      3.92 o 
   4   2  10        2.97        6.42      5.00 o 
   5   2  10       29.21       35.97      6.45 o 
   6   2  10      133.59      131.56     19.62 o 
   7   2  10        8.11        7.39      6.76 o 
  -6   3  10      175.53      164.03     10.07 o 
  -5   3  10      364.79      380.50     16.40 o 
  -4   3  10       56.06       48.72      9.15 o 
  -3   3  10      112.04      120.53     10.73 o 
  -2   3  10      112.17       98.75      9.57 o 
  -1   3  10      166.71      165.22      7.55 o 
   0   3  10       66.93       70.02      5.80 o 
   1   3  10      262.48      289.62      9.07 o 
   2   3  10      200.65      206.42      7.11 o 
   3   3  10        3.38        1.46      5.51 o 
   4   3  10       38.23       45.57      7.77 o 
   5   3  10      115.00      110.19     11.14 o 
   6   3  10      171.07      199.12      8.98 o 
   7   3  10       28.21       25.39      7.01 o 
  -6   4  10       71.63       79.81     10.89 o 
  -5   4  10      226.15      223.49     10.25 o 
  -4   4  10      198.31      192.70      9.97 o 
  -3   4  10       19.72       27.10      7.80 o 
  -2   4  10       13.49        8.19      4.23 o 
  -1   4  10       19.85       20.63      5.67 o 
   0   4  10      120.51      120.64      7.42 o 
   1   4  10      400.13      416.65     11.00 o 
   2   4  10      623.28      681.47     12.48 o 
   3   4  10        2.54       -0.61      4.01 o 
   4   4  10      185.60      186.76      6.13 o 
   5   4  10      258.98      247.83     26.25 o 
   6   4  10      150.75      146.66     12.60 o 
   7   4  10       91.37       87.87     13.00 o 
  -6   5  10        8.64        9.25      8.43 o 
  -5   5  10      257.55      218.23     13.93 o 
  -4   5  10      313.35      304.72     15.50 o 
  -3   5  10       90.54       89.88      7.38 o 
  -2   5  10       56.02       47.41      7.50 o 
  -1   5  10       96.22       90.02      5.38 o 
   0   5  10      320.55      338.52      8.41 o 
   1   5  10      332.42      346.47     10.37 o 
   2   5  10      717.68      713.09     21.31 o 
   3   5  10        3.59       -2.21      6.33 o 
   4   5  10      137.76      140.27     10.93 o 
   5   5  10      391.70      361.56     16.17 o 
   6   5  10       67.98       66.46     11.27 o 
   7   5  10       86.18      120.92     14.09 o 
  -5   6  10       45.18       53.07      9.80 o 
  -4   6  10      161.68      155.35     10.41 o 
  -3   6  10      214.99      204.51     11.82 o 
  -2   6  10        0.40       -5.69      4.05 o 
  -1   6  10      209.40      214.43      9.00 o 
   0   6  10      538.42      581.11     14.10 o 
   1   6  10      261.88      245.01     12.43 o 
   2   6  10      554.79      537.71     18.55 o 
   3   6  10       27.73       21.32      7.73 o 
   4   6  10        4.28       -1.05      7.15 o 
   5   6  10      231.78      211.01     13.19 o 
   6   6  10      111.69       97.89     12.04 o 
   7   6  10      120.42      124.61     13.84 o 
  -5   7  10        7.76        2.09      6.20 o 
  -4   7  10      194.07      182.18     16.28 o 
  -3   7  10      236.43      209.78      8.23 o 
  -2   7  10       43.57       36.59      6.92 o 
  -1   7  10       89.11      112.08      8.48 o 
   0   7  10      385.98      389.69     11.82 o 
   1   7  10       57.14       61.29      7.31 o 
   2   7  10      274.46      288.65     10.42 o 
   3   7  10      178.84      181.51     11.92 o 
   4   7  10       30.08       25.46      8.60 o 
   5   7  10       49.83       33.11      9.64 o 
   6   7  10      113.21       87.89     12.00 o 
   7   7  10       97.79       85.51     12.87 o 
  -5   8  10        0.35       -3.81     10.62 o 
  -4   8  10       59.38       45.45      8.73 o 
  -3   8  10      181.56      174.11     15.03 o 
  -2   8  10      253.98      238.39     10.85 o 
  -1   8  10       55.14       46.46      7.47 o 
   0   8  10       95.56      114.57     14.01 o 
   1   8  10      183.36      195.58     12.10 o 
   2   8  10      166.01      185.39      9.41 o 
   3   8  10      279.88      261.35     14.45 o 
   4   8  10      252.31      233.71     13.96 o 
   5   8  10        9.63        7.43      8.48 o 
   6   8  10      112.55       67.59     11.34 o 
   7   8  10       75.07       67.61     12.56 o 
  -4   9  10       27.29        8.98      8.99 o 
  -3   9  10      182.09      174.90     10.96 o 
  -2   9  10      347.38      309.14     12.46 o 
  -1   9  10       34.55       35.08      7.77 o 
   0   9  10       41.00       40.06      7.60 o 
   1   9  10      216.78      212.68     10.30 o 
   2   9  10      230.28      241.50     17.65 o 
   3   9  10      298.35      300.77     23.50 o 
   5   9  10       10.92        1.79      8.70 o 
   6   9  10       90.94       51.76     11.33 o 
   7   9  10       49.66       44.42     11.80 o 
  -3  10  10        7.53        0.56      7.50 o 
  -2  10  10       85.03       83.95      9.60 o 
  -1  10  10       33.06       30.83      8.25 o 
   0  10  10        0.10       -6.45      6.72 o 
   1  10  10       80.35       81.91      9.17 o 
   2  10  10      159.46      166.60     13.29 o 
   3  10  10       97.14       92.83      9.52 o 
   4  10  10       67.98       43.83     10.56 o 
   5  10  10       26.06       12.75      9.69 o 
   6  10  10       12.83       10.61     10.04 o 
  -2  11  10       33.76       34.42      9.50 o 
  -1  11  10       80.57       84.33      9.90 o 
   0  11  10       16.63       11.23      8.00 o 
   1  11  10        0.19       -7.95      6.92 o 
   2  11  10       72.23       86.01     11.75 o 
   3  11  10      114.63       98.42     10.28 o 
   4  11  10       72.89       63.66     13.04 o 
   5  11  10       39.74       27.94     10.86 o 
  -1  12  10       68.11       58.40      9.90 o 
   0  12  10       19.10        6.33     11.29 o 
   1  12  10        0.15       -0.93      7.56 o 
   2  12  10       28.16       14.35      8.29 o 
   3  12  10      108.84       95.07     18.34 o 
   4  12  10       55.98       44.22      9.43 o 
  -1  -4  11        0.04        2.29      8.35 o 
   0  -4  11        0.28       -0.05      8.47 o 
  -3  -3  11      119.51      119.92     12.57 o 
  -2  -3  11       57.38       52.78     10.30 o 
  -1  -3  11        0.21       -2.30      7.97 o 
   0  -3  11        0.35       -4.08      7.80 o 
   1  -3  11       64.90       64.02      9.72 o 
   2  -3  11       91.88       66.58     23.57 o 
  -4  -2  11       65.28       75.51     11.63 o 
  -3  -2  11      172.51      183.61     14.01 o 
  -2  -2  11      108.88      111.73     11.65 o 
  -1  -2  11        0.66       -0.12      6.98 o 
   0  -2  11        5.99        4.57      6.99 o 
   1  -2  11       22.93       15.12      7.57 o 
   2  -2  11      114.40       99.40     23.33 o 
   3  -2  11      141.33       91.18     23.45 o 
   4  -2  11      110.40       53.08     22.94 o 
  -5  -1  11        3.62        1.89      8.95 o 
  -4  -1  11       20.57       24.98      9.41 o 
  -3  -1  11      124.64      146.33     12.71 o 
  -2  -1  11      204.82      190.95     13.30 o 
  -1  -1  11       24.86       38.36      8.54 o 
   0  -1  11        1.22       -5.90      6.29 o 
   1  -1  11       31.62       26.48      7.82 o 
   2  -1  11       27.03       24.94      6.74 o 
   3  -1  11       18.47       17.50     19.40 o 
   4  -1  11       19.45       24.29     20.47 o 
  -5   0  11       16.60        8.81      8.97 o 
  -4   0  11       48.01       43.27      9.53 o 
  -3   0  11       67.65      106.07     11.47 o 
  -2   0  11      315.69      351.85     16.81 o 
  -1   0  11      144.96      171.32     12.40 o 
   0   0  11       71.91       74.79      9.20 o 
   1   0  11        0.97        1.19      6.14 o 
   2   0  11       14.63       15.57      6.64 o 
   3   0  11       51.69       43.57     19.51 o 
   4   0  11       62.18       34.43     20.20 o 
   5   0  11       61.95       66.90     17.58 o 
  -5   1  11       20.03       20.66      9.49 o 
  -4   1  11       99.78       86.98     11.27 o 
  -3   1  11        4.12        8.72      7.89 o 
  -2   1  11      305.86      318.24     15.73 o 
  -1   1  11      739.30      782.84     24.12 o 
   0   1  11      231.19      214.59     12.61 o 
   1   1  11       84.50       75.61      8.81 o 
   2   1  11      319.02      325.78     11.98 o 
   3   1  11      306.37      324.98     12.15 o 
   4   1  11      138.88      122.25     12.73 o 
   5   1  11      174.68      171.20     17.69 o 
   6   1  11       25.01       30.54      7.66 o 
  -5   2  11       64.75       65.74     10.71 o 
  -4   2  11       24.44       24.73      8.82 o 
  -3   2  11       72.34       77.59     10.12 o 
  -2   2  11      222.44      240.58     13.71 o 
  -1   2  11      420.79      442.01     17.47 o 
   0   2  11      138.00      122.83     10.35 o 
   1   2  11       81.15       71.83      8.49 o 
   2   2  11      408.87      408.64     14.03 o 
   3   2  11      389.00      394.92      9.99 o 
   4   2  11      178.82      185.64     14.66 o 
   5   2  11      205.73      210.96      9.16 o 
   6   2  11       78.97       72.57     13.28 o 
  -6   3  11      159.36      133.64     10.17 o 
  -5   3  11      194.65      186.91     14.15 o 
  -4   3  11        4.20       14.15      8.28 o 
  -3   3  11      134.07      139.11     12.06 o 
  -2   3  11       53.16       60.07      8.96 o 
  -1   3  11      213.11      209.09     12.64 o 
   0   3  11      409.20      418.30     16.91 o 
   1   3  11       66.24       65.77      6.07 o 
   2   3  11      168.99      168.21     13.59 o 
   3   3  11      143.63      160.05      8.81 o 
   4   3  11      127.79      135.69     11.31 o 
   5   3  11       81.75       70.08      7.36 o 
   6   3  11       70.11       50.57     15.89 o 
  -5   4  11      157.06      132.83     12.92 o 
  -4   4  11       41.46       37.68      8.99 o 
  -3   4  11      112.70      111.88     10.98 o 
  -2   4  11      194.34      196.12     12.86 o 
  -1   4  11      144.60      136.08     11.24 o 
   0   4  11      273.03      284.70     11.66 o 
   1   4  11      792.84      809.34     16.64 o 
   2   4  11       19.71       19.97      5.03 o 
   3   4  11        2.09       -1.39      4.36 o 
   4   4  11      135.22      147.73     11.59 o 
   5   4  11      121.08      138.01     11.88 o 
   6   4  11       55.28       60.20     11.38 o 
   7   4  11        8.00       13.32     10.16 o 
  -5   5  11      138.25      145.80     13.17 o 
  -4   5  11       71.41       53.11      9.85 o 
  -3   5  11       15.75       10.67      7.46 o 
  -2   5  11      113.30      100.31     10.75 o 
  -1   5  11      162.62      147.16     17.76 o 
   0   5  11      133.26      140.74      6.47 o 
   1   5  11     1588.14     1608.39     30.45 o 
   2   5  11      282.12      285.92     12.08 o 
   3   5  11       31.89       30.91      5.48 o 
   4   5  11      399.25      412.76     12.04 o 
   5   5  11      167.62      171.98     12.50 o 
   6   5  11       88.41       82.30     12.04 o 
   7   5  11       17.87       15.79     10.50 o 
  -5   6  11       85.94       74.97     10.60 o 
  -4   6  11      119.19       99.44     11.20 o 
  -3   6  11       10.28        2.94      7.42 o 
  -2   6  11       34.12       28.42      4.92 o 
  -1   6  11      331.54      317.57     10.54 o 
   0   6  11       98.29       95.43      6.40 o 
   1   6  11      404.73      453.49     12.77 o 
   2   6  11      105.20       99.02     10.92 o 
   3   6  11       40.81       39.15      9.23 o 
   4   6  11      326.02      317.21     15.63 o 
   5   6  11      195.87      189.24     13.48 o 
   6   6  11      122.53      111.31     13.36 o 
   7   6  11       29.13       24.19     10.71 o 
  -5   7  11       25.16       13.40      8.77 o 
  -4   7  11       84.92       54.53     10.18 o 
  -3   7  11       55.44       51.43      8.14 o 
  -2   7  11        1.82       -6.09      4.54 o 
  -1   7  11      136.47      140.82      8.64 o 
   0   7  11       37.47       47.05      7.09 o 
   1   7  11       39.65       33.93      8.05 o 
   2   7  11      176.49      164.78     12.24 o 
   3   7  11       13.84        5.68      8.30 o 
   4   7  11      101.87       82.76     11.34 o 
   5   7  11      169.46      157.68     12.68 o 
   6   7  11      123.21      103.31     13.29 o 
   7   7  11      123.68      107.55     14.26 o 
  -4   8  11       55.18       35.52      9.77 o 
  -3   8  11      119.93      107.83     16.06 o 
  -2   8  11        7.57        6.48      6.49 o 
  -1   8  11       60.98       71.65      8.23 o 
   0   8  11      217.25      204.50     19.70 o 
   1   8  11       67.40       80.99      8.43 o 
   2   8  11      127.28      142.17      9.08 o 
   3   8  11       66.99       51.36     10.53 o 
   4   8  11        0.08        0.72      8.56 o 
   5   8  11      150.92      139.43     12.58 o 
  -3   9  11       48.02       33.47      7.46 o 
  -2   9  11        4.18        0.96      6.65 o 
  -1   9  11       26.89       17.44      7.37 o 
   0   9  11      147.77      155.20     14.46 o 
   1   9  11       51.89       72.40      9.65 o 
   2   9  11       87.23      104.39      9.50 o 
   3   9  11       66.72       51.55     11.18 o 
   4   9  11       95.46       56.58     11.39 o 
   5   9  11       33.28       22.28     10.24 o 
   6   9  11       78.89       49.77     11.70 o 
  -3  10  11       20.95       12.78      7.97 o 
  -2  10  11       38.64       27.23      8.02 o 
  -1  10  11        2.75       -3.81      7.16 o 
   0  10  11       67.25       72.49      9.23 o 
   1  10  11       65.28       62.76      8.99 o 
   2  10  11      188.81      210.02     11.31 o 
   3  10  11      135.62      147.24     22.81 o 
   4  10  11       96.73       69.27     12.26 o 
   5  10  11        4.58       -1.46      9.83 o 
  -2  11  11       11.15       -3.28      9.36 o 
  -1  11  11        3.00       -1.19      7.65 o 
   0  11  11       41.10       38.52     10.42 o 
   1  11  11      123.94      125.61     12.31 o 
   2  11  11      137.90      158.23     21.24 o 
   3  11  11       30.71       24.25      8.56 o 
   4  11  11        7.29       11.20     11.59 o 
   5  11  11        2.29       -6.36     10.16 o 
   0  12  11        1.11        3.95      8.24 o 
   1  12  11       10.72       10.02      8.38 o 
   2  12  11       20.80       12.90      8.21 o 
   3  12  11       11.98        3.87      8.30 o 
  -2  -2  12       13.44       13.84      9.04 o 
  -1  -2  12        5.36       -4.61      7.76 o 
   0  -2  12       85.43       82.38     10.75 o 
   1  -2  12      176.42      183.84     13.42 o 
   2  -2  12       64.53       54.21     23.37 o 
  -3  -1  12      131.10      135.50     12.94 o 
  -2  -1  12      122.83      141.90     13.11 o 
  -1  -1  12        1.25        6.01      7.88 o 
   0  -1  12       63.70       71.08      9.97 o 
   1  -1  12      205.26      219.21     13.53 o 
   2  -1  12       41.28       43.20     21.73 o 
   3  -1  12       92.38       49.01     21.79 o 
  -4   0  12      163.91      185.96     14.93 o 
  -3   0  12      125.80      113.19     12.54 o 
  -2   0  12       71.33       84.07     10.65 o 
  -1   0  12       11.64        7.64      7.86 o 
   0   0  12        3.82        0.58      7.21 o 
   1   0  12      109.61      128.32     11.46 o 
   2   0  12      165.79      171.50     11.16 o 
   3   0  12       88.95       58.60     20.88 o 
   4   0  12       90.61       33.60     21.24 o 
  -4   1  12       46.37       39.86     10.34 o 
  -3   1  12       39.16       27.14      9.20 o 
  -2   1  12      159.40      158.06     13.03 o 
  -1   1  12      160.74      163.68     12.72 o 
   0   1  12       31.75       33.79      8.28 o 
   1   1  12       67.24       57.86      8.96 o 
   2   1  12      176.16      177.16     20.48 o 
   3   1  12       50.66       32.26     18.26 o 
   4   1  12       75.66       82.89     21.53 o 
  -5   2  12        0.06       -5.99      8.48 o 
  -4   2  12       35.77       34.14      9.97 o 
  -3   2  12      146.19      157.75     13.26 o 
  -2   2  12      255.00      247.08     14.85 o 
  -1   2  12      174.70      162.25     12.27 o 
   0   2  12       41.12       38.64      8.49 o 
   1   2  12       63.66       73.39      9.34 o 
   2   2  12      176.42      204.22     10.77 o 
   3   2  12      143.30      137.49     27.51 o 
   4   2  12      112.51       82.68     20.86 o 
   5   2  12       24.86       25.17      8.54 o 
  -5   3  12        0.13       -3.13      8.53 o 
  -4   3  12       27.59       29.46      9.24 o 
  -3   3  12      101.29       98.72     11.50 o 
  -2   3  12      222.19      214.91     13.97 o 
  -1   3  12       63.59       58.26      9.37 o 
   0   3  12       26.58       33.79      8.07 o 
   1   3  12       80.24       85.88      9.72 o 
   2   3  12      194.92      217.93     13.37 o 
   3   3  12      182.19      193.00      8.82 o 
   4   3  12       86.15       78.60     11.03 o 
   5   3  12       84.75       83.89     11.93 o 
  -5   4  12       26.78       21.66      9.33 o 
  -4   4  12        6.91       15.42      8.67 o 
  -3   4  12       30.63       33.87      8.95 o 
  -2   4  12      189.55      169.62     12.95 o 
  -1   4  12       75.43       82.74     10.24 o 
   0   4  12       57.16       48.63      8.80 o 
   1   4  12       15.67       15.63      7.26 o 
   2   4  12       55.75       54.40      9.71 o 
   3   4  12      188.57      205.82     15.82 o 
   4   4  12      196.34      171.50     12.67 o 
   5   4  12      248.40      216.30     14.29 o 
   6   4  12       61.93       68.34     12.24 o 
  -4   5  12       17.62        9.53      8.46 o 
  -3   5  12       53.62       60.15      9.90 o 
  -2   5  12      176.78      187.89     13.33 o 
  -1   5  12      116.14      128.83     11.82 o 
   0   5  12      126.89      127.95      8.21 o 
   1   5  12       17.66       21.03      5.65 o 
   2   5  12        3.90        3.76      8.54 o 
   3   5  12      169.43      187.28      9.05 o 
   4   5  12      147.89      150.16      8.79 o 
   5   5  12      128.12      101.96     12.63 o 
   6   5  12       12.22        9.25      9.51 o 
  -4   6  12       12.07        7.20      8.45 o 
  -3   6  12       31.15       37.44      9.15 o 
  -2   6  12       32.29       28.27      8.71 o 
  -1   6  12       83.50       73.21      7.31 o 
   0   6  12      265.73      275.91      8.78 o 
   1   6  12      169.54      165.29      8.95 o 
   2   6  12       13.28        5.08      5.41 o 
   3   6  12       41.42       39.50      6.49 o 
   4   6  12      105.39      122.04      8.61 o 
   5   6  12       58.60       62.02     11.59 o 
   6   6  12       23.01        6.90      9.96 o 
  -4   7  12       14.35       11.64      8.98 o 
  -3   7  12        0.32        6.98      8.30 o 
  -2   7  12       30.66       17.69      5.61 o 
  -1   7  12      127.45      107.27      9.81 o 
   0   7  12      315.91      334.90     17.73 o 
   1   7  12      284.62      270.79     11.12 o 
   2   7  12        6.91        6.89      8.73 o 
   3   7  12       40.72       36.53      9.90 o 
   4   7  12      163.21      155.70     12.95 o 
   5   7  12       98.39       73.41     12.04 o 
   6   7  12       40.95       29.94     11.14 o 
  -3   8  12        6.01       -4.46      5.10 o 
  -2   8  12       70.00       50.77      6.43 o 
  -1   8  12      128.07       97.20     10.42 o 
   0   8  12       19.50       32.80     13.36 o 
   1   8  12      100.80      109.05      9.74 o 
   2   8  12       26.79       20.96     10.18 o 
   3   8  12       43.79       35.17     10.65 o 
   4   8  12      107.18       80.99     12.36 o 
   5   8  12       31.44       28.66     10.82 o 
   6   8  12       27.56       19.94     10.84 o 
  -3   9  12        7.89       -8.06      5.37 o 
  -2   9  12        7.92        4.35      5.68 o 
  -1   9  12       51.21       55.34      8.50 o 
   0   9  12        1.23        3.69      6.64 o 
   1   9  12       68.60       63.75      8.56 o 
   2   9  12        6.00        5.37      6.96 o 
   3   9  12        0.36       -8.12      9.32 o 
   4   9  12       22.88       13.62     10.11 o 
   5   9  12       43.35       25.90     10.75 o 
  -2  10  12        5.65        3.13      7.68 o 
  -1  10  12       69.01       56.51     20.40 o 
   0  10  12       29.04       31.91      8.26 o 
   1  10  12       65.35       69.05      9.06 o 
   2  10  12       72.19       68.33      9.48 o 
   3  10  12        8.42        2.20     10.99 o 
   4  10  12       56.62       39.54     11.99 o 
   5  10  12      116.11       53.46     12.98 o 
   0  11  12       60.21       41.04      9.18 o 
   1  11  12       37.42       39.94      9.03 o 
   2  11  12       33.24       42.81      9.24 o 
   3  11  12        8.11        2.89      8.14 o 
  -2   0  13        1.24        0.40      7.80 o 
  -1   0  13        7.56        2.71      8.06 o 
   0   0  13      136.13      159.77     13.28 o 
   1   0  13       96.08       98.71     11.20 o 
   2   0  13       73.51       62.07     21.75 o 
  -3   1  13       47.20       52.13     10.82 o 
  -2   1  13       22.44       31.64      8.96 o 
  -1   1  13       13.05       10.14      8.37 o 
   0   1  13       48.05       47.67      9.59 o 
   1   1  13      166.17      165.11     12.97 o 
   2   1  13       87.73       84.45      9.40 o 
   3   1  13      108.31       74.35     21.31 o 
  -3   2  13       70.08       68.84     10.60 o 
  -2   2  13       12.75       16.79      8.68 o 
  -1   2  13       19.43       25.35      8.31 o 
   0   2  13        3.17       17.65      7.95 o 
   1   2  13      150.35      155.25     12.59 o 
   2   2  13       43.95       32.68     17.64 o 
   3   2  13       63.79       46.26     19.58 o 
  -3   3  13      108.37       92.27     11.77 o 
  -2   3  13       73.80       85.80     11.17 o 
  -1   3  13       20.35        8.48      7.43 o 
   0   3  13       10.60       14.76      7.96 o 
   1   3  13       56.66       52.57      9.24 o 
   2   3  13       93.40       82.54     10.28 o 
   3   3  13       66.37       76.39      9.79 o 
  -3   4  13      202.82      180.99     14.45 o 
  -2   4  13      177.91      173.41     13.41 o 
  -1   4  13        3.56        9.79      7.29 o 
   0   4  13       26.39       25.32      8.36 o 
   1   4  13       92.07      106.24     11.05 o 
   2   4  13      184.56      196.14     13.74 o 
   3   4  13       61.95       74.31     10.11 o 
   4   4  13       49.55       52.19     10.97 o 
  -3   5  13       89.36       77.19     11.12 o 
  -2   5  13       45.41       33.15      8.84 o 
  -1   5  13        4.74       -1.07      7.46 o 
   0   5  13       79.13       77.62      9.95 o 
   1   5  13       82.66      101.81     11.06 o 
   2   5  13       45.80       55.66     10.97 o 
   3   5  13       37.72       35.58      6.64 o 
   4   5  13       67.00       43.45     10.74 o 
   5   5  13       21.68       20.63      9.92 o 
  -3   6  13       12.94        5.42      8.80 o 
  -2   6  13       56.69       41.80      9.59 o 
  -1   6  13       23.61       26.09      8.83 o 
   0   6  13        5.39        1.73      7.41 o 
   1   6  13       19.21       18.27      6.40 o 
   2   6  13       31.88       37.13      7.09 o 
   3   6  13      148.71      138.97      8.93 o 
   4   6  13      143.00      113.67     20.72 o 
   5   6  13       28.10       28.62     10.70 o 
  -3   7  13       32.16       20.36      9.32 o 
  -2   7  13      149.01       94.32     11.90 o 
  -1   7  13      140.38      107.50     11.80 o 
   0   7  13      132.49      109.68     15.71 o 
   1   7  13       22.17       16.72      6.23 o 
   2   7  13       87.86       69.10      7.91 o 
   3   7  13      160.21      145.07     11.36 o 
   4   7  13       75.57       54.10      7.82 o 
   5   7  13       17.20       26.38     10.51 o 
  -1   8  13      153.26      160.61     20.21 o 
   0   8  13      171.51      151.91     15.49 o 
   1   8  13        5.27       -1.80      6.81 o 
   2   8  13       71.29       62.65     12.59 o 
   3   8  13      119.62       91.13     13.10 o 
   4   8  13       37.66       22.42     10.43 o 
  -1   9  13       64.95       55.46     15.38 o 
   0   9  13       99.09       94.23     17.86 o 
   1   9  13        0.15       -8.82      6.55 o 
   2   9  13       40.02       30.22     11.66 o 
   3   9  13      113.82       86.10     13.97 o 
   4   9  13       83.45       67.13     13.02 o 
   0  10  13       46.86       45.15      8.97 o 
   1  10  13       25.80       27.26      8.20 o 
   2  10  13       16.96       11.67      8.12 o 
   3  10  13       43.80       40.35     13.11 o 
   0   2  14       74.07       72.36     11.11 o 
   1   2  14       28.36       25.23      9.13 o 
  -1   3  14        3.53        3.05      8.54 o 
   0   3  14      178.95      209.32     15.08 o 
   1   3  14      147.60      148.30     13.65 o 
   2   3  14       92.43       94.15     11.38 o 
  -2   4  14        4.47       -4.34      7.97 o 
  -1   4  14       17.11        7.10      8.15 o 
   0   4  14      178.64      195.75     14.40 o 
   1   4  14      149.57      147.32     13.14 o 
   2   4  14       70.80       69.99     10.49 o 
   3   4  14       85.97       99.76     11.41 o 
  -2   5  14        5.04        0.35      8.06 o 
  -1   5  14        0.25        7.99      8.16 o 
   0   5  14       41.33       52.80     10.29 o 
   1   5  14      136.47      148.99     13.59 o 
   2   5  14       53.92       53.68     10.44 o 
   3   5  14       81.45       88.40     11.33 o 
  -1   6  14        0.65       -1.85      7.85 o 
   0   6  14       21.45       16.39      8.05 o 
   1   6  14       77.24       86.72     11.57 o 
   2   6  14       53.45       57.64     10.92 o 
   3   6  14       48.57       49.26      9.48 o 
  -1   7  14        0.60        4.66      8.27 o 
   0   7  14        7.92        1.45      8.02 o 
   1   7  14       24.35       24.07      9.36 o 
   2   7  14      125.21      115.64     29.27 o 
   3   7  14      110.69      107.54     17.80 o 
   0   8  14        4.72        2.28      8.37 o 
   1   8  14       71.26       57.58      9.77 o 
   2   8  14      151.25      150.69     22.16 o 
                                                 
